# Supplementary material for: Genomic characterization of explant tumorgraft models derived from fresh patient tumor tissue
Source: J Transl Med. 2012 Jun 18;10:125. doi: 10.1186/1479-5876-10-125 (PMC3439334; doi:10.1186/1479-5876-10-125)
Supplement: Additional file 1 — Table S1. The spreadsheet contains the results of the differential gene expression analysis comparing each patient’s tumor with the paired tumorgraft. This file contains two spreadsheet tabs. The first tab displays the 17 gene probesets up-regulated in tumorgrafts (Group 2, column C) relative to the originating patient tumors (Group 1, column B), and the second tab displays the 395 gene probes down-regulated. The official gene name, mean normalized intensity in Groups 1 and 2, the associated fold-change in gene expression (Group 2/Group 1), the calculated pairwise t-test statistic, the corresponding p-value, the False Discovery Rate, and the Affymetrix probeset identifiers are shown. (XLSX 59 kb) [file 1479-5876-10-125-S1.xlsx]

## Sheet: Upregulated genes
Name	Mean Group 1	Mean Group 2	Fold Change	t Statistic	P Value	FDR	Spot Identifier
217572_at	58.7334	6199.51	105.553	3.71867	0.000542709	0.107732	217572_at
hemoglobin, epsilon 1	218.115	13517.3	61.9732	4.56889	3.67544e-05	0.0201805	217683_at
lectin, galactoside-binding, soluble, 1 (galectin 1)	184.192	7779.16	42.2339	4.12426	0.000154112	0.0516496	216405_at
cytochrome c oxidase subunit VIa polypeptide 1	48.4147	1655.03	34.1844	3.67887	0.000612269	0.114494	224344_at
231628_s_at	288.334	5877.82	20.3855	6.19583	1.47203e-07	0.000759744	231628_s_at
220833_at	44.3119	713.683	16.1059	4.8714	1.35164e-05	0.00996583	220833_at
1570107_at	146.65	1293.71	8.82175	4.36919	7.03932e-05	0.0313201	1570107_at
solute carrier family 7, (cationic amino acid transporter, y+ system) member 11	407.64	1078.5	2.64571	2.65175	0.0109487	0.524198	217678_at
barren homolog (Drosophila)	257.679	573.939	2.22734	3.81876	0.000399761	0.0912941	212949_at
NIMA (never in mitosis gene a)-related kinase 2	607.509	1348.03	2.21894	3.01469	0.00417665	0.344353	211080_s_at
matrix metalloproteinase 14 (membrane-inserted)	307.828	671.291	2.18073	2.37607	0.0217182	0.654744	217279_x_at
NIMA (never in mitosis gene a)-related kinase 2	721.542	1561.54	2.16417	3.35926	0.00157829	0.216645	204641_at
cytochrome P450, family 51, subfamily A, polypeptide 1	1539.25	3267.78	2.12297	2.56359	0.0136932	0.564483	216607_s_at
coxsackie virus and adenovirus receptor	177.701	367.057	2.06559	2.29159	0.026557	0.691554	1555716_a_at
228530_at	414.75	847.388	2.04313	2.27553	0.0275787	0.701179	228530_at
MAD2 mitotic arrest deficient-like 1 (yeast)	1103.22	2251.96	2.04127	2.24734	0.0294576	0.704525	1554768_a_at
rhomboid, veinlet-like 2 (Drosophila)	253.696	516.209	2.03476	2.02087	0.0491364	0.805599	1554897_s_at

## Sheet: Downregulated genes
Name	Mean Group 1	Mean Group 2	Fold Change	t Statistic	P Value	FDR	Spot Identifier
237849_at	183.743	91.783	0.499519	-2.92339	0.0053558	0.386066	237849_at
ceroid-lipofuscinosis, neuronal 2, late infantile (Jansky-Bielschowsky disease)	3001.99	1494.74	0.497915	-3.35785	0.00158478	0.216385	200742_s_at
transmembrane 6 superfamily member 1	412.528	205.062	0.497087	-2.90177	0.00567727	0.393838	219892_at
lymphocyte adaptor protein	773.477	383.66	0.496019	-2.06403	0.044682	0.786001	203320_at
Wiskott-Aldrich syndrome protein interacting protein	1499.37	743.574	0.495923	-2.45824	0.0177875	0.61449	202664_at
immunoglobulin superfamily containing leucine-rich repeat	492.318	244.136	0.49589	-2.06651	0.0444369	0.783826	207191_s_at
guanylate binding protein 1, interferon-inducible, 67kDa	1385.79	686.734	0.495554	-2.46318	0.0175732	0.611177	202269_x_at
actin binding LIM protein family, member 3	348.791	172.701	0.495144	-2.13936	0.0377462	0.764583	205730_s_at
SAM domain and HD domain 1	1194.22	590.834	0.494746	-2.08448	0.0426968	0.77868	204502_at
loss of heterozygosity, 11, chromosomal region 2, gene A	863.801	427.077	0.494416	-2.15584	0.0363614	0.758564	205011_at
DKFZP586A0522 protein	4151.76	2046.47	0.492915	-2.60189	0.0124316	0.547457	207761_s_at
tissue inhibitor of metalloproteinase 3 (Sorsby fundus dystrophy, pseudoinflammatory)	2990.04	1473.82	0.492912	-2.33961	0.0236998	0.669144	201150_s_at
cathepsin D (lysosomal aspartyl protease)	1395.23	685.401	0.491244	-3.59302	0.000792651	0.137283	200766_at
amylase, alpha 2B; pancreatic	691.128	339.249	0.490864	-2.6414	0.0112427	0.525594	208498_s_at
low density lipoprotein-related protein 1 (alpha-2-macroglobulin receptor)	462.477	226.699	0.490183	-2.39978	0.0205108	0.643918	200785_s_at
cathepsin H	3571.15	1748.26	0.489551	-2.38428	0.0212932	0.652604	202295_s_at
hypothetical protein KIAA1190	327.321	159.892	0.488488	-2.4274	0.0191806	0.624967	226484_at
interferon induced transmembrane protein 3 (1-8U)	7321.47	3557.07	0.48584	-2.4195	0.0195528	0.627587	201315_x_at
chromosome 10 open reading frame 10	323.583	156.982	0.485136	-2.37759	0.0216387	0.653875	209182_s_at
prickle-like 1 (Drosophila)	730.156	354.187	0.485084	-2.70402	0.00957003	0.493928	226065_at
loss of heterozygosity, 11, chromosomal region 2, gene A	853.133	412.062	0.482998	-3.01903	0.00412714	0.343565	210102_at
SRY (sex determining region Y)-box 7	303.636	146.627	0.482905	-2.67932	0.0102004	0.50915	228698_at
guanylate cyclase 1, soluble, beta 3	362.903	175.194	0.482755	-2.26856	0.028033	0.7044	211555_s_at
minor histocompatibility antigen HA-1	443.395	213.168	0.480762	-2.02481	0.0487145	0.80225	212873_at
integrin, alpha 5 (fibronectin receptor, alpha polypeptide)	1056.07	507.399	0.48046	-2.07217	0.0438819	0.783138	201389_at
cathepsin B	12951	6192.17	0.478124	-3.23988	0.00222435	0.251762	200839_s_at
235739_at	244.686	116.918	0.477826	-2.61974	0.0118808	0.53978	235739_at
hypothetical protein FLJ30435	475.068	226.865	0.477541	-2.65513	0.0108544	0.522592	1554741_s_at
B cell RAG associated protein	1042.25	497.501	0.477333	-2.69806	0.00971869	0.499602	203066_at
ceroid-lipofuscinosis, neuronal 2, late infantile (Jansky-Bielschowsky disease)	3202.28	1528.1	0.477189	-2.86796	0.00621622	0.41027	200743_s_at
laminin, alpha 2 (merosin, congenital muscular dystrophy)	501.324	238.774	0.476286	-2.049	0.0461914	0.786809	213519_s_at
interleukin 6 receptor	516.955	245.728	0.475338	-2.04384	0.0467196	0.786976	226333_at
glutamate-ammonia ligase (glutamine synthase)	3014.92	1429.78	0.474237	-2.99013	0.00446736	0.355817	217202_s_at
neutrophil cytosolic factor 2 (65kDa, chronic granulomatous disease, autosomal 2)	578.101	273.825	0.473663	-2.25289	0.029079	0.702634	209949_at
RAS, dexamethasone-induced 1	956.766	453.108	0.473583	-2.14109	0.0375981	0.763982	223467_at
laminin, alpha 2 (merosin, congenital muscular dystrophy)	608.606	288.081	0.473346	-2.08974	0.0421983	0.776725	216840_s_at
transforming growth factor, beta 3	640.441	302.89	0.47294	-2.76261	0.00821554	0.474296	209747_at
linker for activation of T cells	652.427	308.324	0.47258	-2.2821	0.0271563	0.698699	211005_at
N-acylsphingosine amidohydrolase (acid ceramidase) 1	4427.42	2092.07	0.472525	-2.21791	0.0315391	0.722823	210980_s_at
MRNA; cDNA DKFZp686D0581 (from clone DKFZp686D0581)	267.047	125.972	0.471722	-2.68683	0.0100048	0.50724	242268_at
fibronectin 1	14612.3	6884.04	0.471112	-2.42153	0.0194567	0.62684	210495_x_at
vesicle-associated membrane protein 5 (myobrevin)	651.435	306.668	0.470757	-3.12103	0.00311084	0.306406	204929_s_at
RAB31, member RAS oncogene family	2829.04	1330.98	0.470469	-2.07533	0.0435747	0.780352	217762_s_at
fibronectin 1	16578.8	7796.12	0.470245	-2.5744	0.0133258	0.558257	211719_x_at
fibronectin 1	14767.1	6914.01	0.468202	-2.33062	0.0242128	0.676229	216442_x_at
Notch homolog 3 (Drosophila)	1217.84	568.536	0.466839	-2.32633	0.0244614	0.676582	203238_s_at
guanylate binding protein 2, interferon-inducible	2414.74	1124.55	0.465704	-2.49554	0.0162257	0.59732	202748_at
N-acetylneuraminate pyruvate lyase (dihydrodipicolinate synthase)	720.601	334.88	0.464723	-2.59184	0.012752	0.54938	221210_s_at
solute carrier family 2 (facilitated glucose transporter), member 3	1047.94	485.313	0.463113	-2.45531	0.0179162	0.616459	202497_x_at
dihydropyrimidine dehydrogenase	1111.75	514.262	0.462571	-2.18436	0.0340704	0.739462	204646_at
endothelial PAS domain protein 1	2747.83	1269.65	0.462056	-3.17501	0.00267336	0.279306	200878_at
carboxypeptidase M	539.04	248.694	0.461365	-2.54654	0.0142914	0.57002	235019_at
mannosidase, alpha, class 1C, member 1	417.71	192.392	0.460587	-2.19344	0.0333684	0.734104	218918_at
chondroitin sulfate proteoglycan 2 (versican)	2926.2	1347.68	0.460559	-2.04048	0.047067	0.788708	211571_s_at
secreted protein, acidic, cysteine-rich (osteonectin)	14174.9	6518.13	0.459835	-3.14692	0.00289318	0.295105	200665_s_at
235529_x_at	2367.61	1086.4	0.458859	-3.86124	0.000350752	0.0830414	235529_x_at
chondroitin sulfate proteoglycan 2 (versican)	3273.64	1501.67	0.458715	-2.01911	0.0493259	0.806145	215646_s_at
227404_s_at	10206	4677.33	0.458293	-2.73905	0.00873739	0.47569	227404_s_at
solute carrier family 7 (cationic amino acid transporter, y+ system), member 7	1041.88	477.162	0.45798	-2.02879	0.048291	0.800897	204588_s_at
periostin, osteoblast specific factor	5776.23	2643.39	0.457633	-2.05135	0.0459527	0.788992	1555778_a_at
236114_at	626.273	285.574	0.455989	-2.9474	0.00501871	0.379803	236114_at
interleukin 18 binding protein	363.237	165.26	0.454965	-3.94815	0.000267919	0.0720201	222868_s_at
chloride intracellular channel 2	320.613	145.837	0.454869	-2.05181	0.0459052	0.79028	213415_at
cathepsin S	916.029	415.534	0.453625	-2.43608	0.0187788	0.61891	202901_x_at
KIAA0146 protein	293.256	132.968	0.45342	-2.96213	0.00482185	0.372553	228325_at
insulin-like growth factor binding protein 5	3483.92	1577.6	0.452825	-2.31236	0.0252853	0.685412	211959_at
ATP-binding cassette, sub-family G (WHITE), member 1	1080.75	487.38	0.450963	-2.15035	0.0368174	0.762529	204567_s_at
CDNA FLJ39866 fis, clone SPLEN2015276	390.004	175.091	0.448946	-3.28187	0.00197285	0.241286	1559425_at
PR domain containing 1, with ZNF domain	477.893	214.238	0.448297	-2.19199	0.0334794	0.734669	228964_at
regulator of G-protein signalling 16	471.042	210.777	0.44747	-2.4765	0.0170067	0.60786	209324_s_at
239519_at	370.691	165.404	0.446204	-2.31353	0.0252158	0.685689	239519_at
Rho GDP dissociation inhibitor (GDI) beta	2162.68	962.265	0.444941	-2.87071	0.00617064	0.409356	1555812_a_at
guanylate cyclase 1, soluble, beta 3	773.082	343.753	0.444652	-2.12142	0.0393059	0.767848	203817_at
toll-like receptor 4	254.575	113.112	0.444319	-2.63821	0.0113345	0.525133	221060_s_at
v-jun sarcoma virus 17 oncogene homolog (avian)	3040.88	1351	0.444278	-2.5858	0.0129481	0.552296	201466_s_at
hepcidin antimicrobial peptide	311.288	137.997	0.443309	-2.17713	0.0346388	0.744287	220491_at
Wiskott-Aldrich syndrome protein interacting protein	751.821	332.636	0.442441	-3.08632	0.0034268	0.322745	202665_s_at
242677_at	256.039	113.055	0.441555	-2.83104	0.00685878	0.435955	242677_at
FK506 binding protein 5	2745.54	1207.78	0.439906	-2.54408	0.0143798	0.570024	224840_at
HEG homolog	1655.75	727.604	0.439441	-2.26887	0.0280129	0.704581	213069_at
Notch homolog 4 (Drosophila)	329.456	144.125	0.437465	-4.24443	0.000105131	0.0404927	205247_at
sorbin and SH3 domain containing 1	1818.91	795.655	0.437435	-2.25429	0.0289842	0.702316	222513_s_at
collagen, type IV, alpha 2	1398.98	611.487	0.437094	-2.24956	0.0293052	0.706115	211966_at
solute carrier family 16 (monocarboxylic acid transporters), member 6	414.749	181.269	0.437057	-3.06319	0.00365392	0.332018	230748_at
Friend leukemia virus integration 1	532.986	232.342	0.435926	-2.20213	0.0327083	0.732701	204236_at
adipose differentiation-related protein	2860.8	1244.1	0.434877	-2.90437	0.00563779	0.393213	209122_at
disabled homolog 2, mitogen-responsive phosphoprotein (Drosophila)	1298.89	564.434	0.43455	-2.30984	0.0254366	0.685912	201280_s_at
myosin, light polypeptide 9, regulatory	1664.78	722.097	0.433751	-2.27554	0.027578	0.701852	201058_s_at
A kinase (PRKA) anchor protein (gravin) 12	429.936	186.474	0.433725	-2.05072	0.0460161	0.788507	227529_s_at
docking protein 3	281.166	121.862	0.433415	-2.65581	0.0108355	0.524616	223553_s_at
thrombomodulin	401.197	173.856	0.433342	-2.31655	0.025036	0.682238	203888_at
collagen, type I, alpha 2	19177.3	8270.81	0.431281	-2.30749	0.0255787	0.687588	202403_s_at
tissue inhibitor of metalloproteinase 1 (erythroid potentiating activity, collagenase inhibitor)	11800.7	5083.15	0.43075	-2.23961	0.0299922	0.710725	201666_at
toll-like receptor 1	291.859	125.356	0.429507	-2.60837	0.0122291	0.545052	210176_at
FK506 binding protein 5	1662.14	709.933	0.427119	-2.64121	0.0112479	0.52489	224856_at
plexin domain containing 2	1033.44	440.177	0.425933	-2.3611	0.0225134	0.660206	227276_at
FLJ00193 protein	500.205	211.784	0.423394	-2.49409	0.0162838	0.598605	228618_at
integrin, alpha 1	516.084	218.265	0.422925	-2.69699	0.00974567	0.499001	214660_at
early growth response 1	471.581	199.088	0.42217	-3.00796	0.00425453	0.346348	201693_s_at
decorin	7609.63	3209.17	0.421725	-2.01562	0.0497031	0.806691	211813_x_at
low density lipoprotein-related protein 1 (alpha-2-macroglobulin receptor)	423.262	178.48	0.421677	-3.11479	0.00316551	0.305951	200784_s_at
heparan sulfate proteoglycan 2 (perlecan)	1797.28	756.234	0.420766	-3.24163	0.0022133	0.251614	201655_s_at
chemokine (C-X-C motif) receptor 4	1165	489.313	0.42001	-2.32908	0.0243016	0.675056	209201_x_at
collagen, type I, alpha 2	16598.2	6959.54	0.419294	-2.58304	0.0130387	0.553416	202404_s_at
decorin	9257.8	3874.03	0.418461	-2.14245	0.037483	0.763446	201893_x_at
Rho GTPase activating protein 25	415.932	173.896	0.418087	-3.12514	0.00307529	0.304065	38149_at
cathepsin S	1225.7	511.156	0.417032	-2.85058	0.00651147	0.420088	232617_at
cathepsin B	11053	4606.76	0.416787	-3.11724	0.00314394	0.30732	200838_at
235421_at	444.391	184.875	0.416019	-2.61522	0.0120184	0.542213	235421_at
very large inducible GTPase 1	208.023	86.4588	0.415622	-4.63611	2.94743e-05	0.0181099	220577_at
chromosome 8 open reading frame 4	2592.21	1072.18	0.413617	-2.0801	0.0431153	0.779156	218541_s_at
236034_at	232.818	96.1926	0.413167	-3.95164	0.000265023	0.0719913	236034_at
C-type (calcium dependent, carbohydrate-recognition domain) lectin, superfamily member 2 (activation-induced)	2311.05	954.628	0.413071	-2.5964	0.0126059	0.547656	209732_at
neuropilin 1	639.635	264.159	0.412984	-2.64653	0.0110961	0.525404	210510_s_at
Full length insert cDNA clone ZA84A12	906.526	374.018	0.412584	-2.49695	0.0161694	0.596095	229390_at
lipase A, lysosomal acid, cholesterol esterase (Wolman disease)	4582.01	1888.81	0.412224	-2.77725	0.00790608	0.464748	201847_at
guanine nucleotide binding protein (G protein), gamma 11	1450.17	596.792	0.411533	-2.37481	0.0217841	0.655962	204115_at
plexin C1	1313.86	535.84	0.407838	-2.02617	0.048569	0.802415	213241_at
hypothetical protein FLJ20668	281.419	114.559	0.407078	-3.74146	0.000506382	0.105385	219574_at
cathepsin B	7773.7	3157.1	0.406126	-3.14477	0.00291069	0.294562	213275_x_at
thrombospondin 2	5970.44	2414.94	0.404482	-2.16154	0.0358927	0.756739	203083_at
solute carrier family 1 (glial high affinity glutamate transporter), member 3	918.281	371.049	0.404069	-2.56187	0.0137525	0.566026	202800_at
chromosome 1 open reading frame 38	443.491	178.806	0.403178	-3.64638	0.000675349	0.123603	210785_s_at
thrombospondin 1	2143.5	863.067	0.402643	-2.8105	0.00724258	0.449284	201110_s_at
collagen, type IV, alpha 2	4199.84	1685.82	0.4014	-2.38067	0.0214793	0.652879	211964_at
phosphatidic acid phosphatase type 2B	1189.91	474.495	0.398765	-3.50549	0.00102843	0.164843	212230_at
T-cell, immune regulator 1, ATPase, H+ transporting, lysosomal V0 protein a isoform 3	1048.42	417.801	0.398506	-2.65144	0.0109576	0.523653	204158_s_at
collagen, type III, alpha 1 (Ehlers-Danlos syndrome type IV, autosomal dominant)	20388.5	8088.97	0.396742	-2.69081	0.00990261	0.506033	215076_s_at
cysteine and tyrosine-rich 1	455.989	179.853	0.394424	-2.29588	0.0262896	0.68876	228665_at
ATP-binding cassette, sub-family A (ABC1), member 1	1532.18	604.262	0.39438	-2.3478	0.0232415	0.665672	203505_at
disabled homolog 2, mitogen-responsive phosphoprotein (Drosophila)	2649.78	1040.44	0.39265	-3.13029	0.00303127	0.302027	201278_at
cathepsin L	3866.06	1516.16	0.392172	-4.56666	3.70236e-05	0.0199048	202087_s_at
caldesmon 1	4728.11	1854.08	0.39214	-2.02607	0.0485802	0.802086	201615_x_at
plexin D1	1472.38	575.613	0.39094	-4.48112	4.89601e-05	0.0247738	38671_at
angiopoietin 2	409.029	159.59	0.390167	-3.81288	0.000407035	0.0905512	205572_at
frizzled homolog 4 (Drosophila)	571.442	222.343	0.389091	-3.30316	0.00185584	0.233618	218665_at
interleukin 2 receptor, beta	262.936	102.038	0.388071	-3.86644	0.000345164	0.0824751	205291_at
thrombomodulin	738.068	285.611	0.386971	-2.43524	0.0188172	0.619384	203887_s_at
integrin, alpha 1	577.548	223.447	0.386889	-3.85317	0.000359595	0.084361	226731_at
Ras association (RalGDS/AF-6) domain family 4	285.409	110.285	0.386412	-3.284	0.00196081	0.240955	49306_at
tensin	571.904	219.908	0.384519	-4.05315	0.000192884	0.0565632	221246_x_at
chromosome 1 open reading frame 38	455.415	174.635	0.383463	-3.93515	0.000278977	0.07272	207571_x_at
chromosome X open reading frame 21	435.558	166.779	0.382909	-3.205	0.00245607	0.264089	220252_x_at
epithelial membrane protein 1	512.206	195.786	0.382241	-2.55814	0.0138818	0.566827	1564796_at
dysferlin, limb girdle muscular dystrophy 2B (autosomal recessive)	696.819	265.97	0.381691	-2.15782	0.036198	0.758218	218660_at
glutamate-ammonia ligase (glutamine synthase)	4794.23	1829.8	0.381667	-3.38248	0.00147537	0.209194	200648_s_at
disabled homolog 2, mitogen-responsive phosphoprotein (Drosophila)	1540.2	586.337	0.380689	-3.16339	0.00276227	0.287432	201279_s_at
colon carcinoma related protein	448.499	170.618	0.380419	-2.21774	0.0315514	0.722462	227399_at
CCAAT/enhancer binding protein (C/EBP), delta	2681.56	1016.67	0.379135	-3.14614	0.0028995	0.294584	203973_s_at
ATP-binding cassette, sub-family A (ABC1), member 1	1452.72	549.789	0.378455	-3.26787	0.00205356	0.246485	203504_s_at
multimerin 2	254.965	96.4633	0.378339	-3.70313	0.000568913	0.111223	236262_at
biglycan	3263.1	1221.14	0.374228	-2.81498	0.00715728	0.448303	201261_x_at
Full length insert cDNA clone ZA84A12	363.67	135.847	0.373544	-2.80824	0.00728592	0.450888	229391_s_at
hypothetical protein LOC283445	2395.41	888.031	0.370722	-2.18108	0.0343272	0.740675	49452_at
242868_at	662.959	245.487	0.370289	-2.64971	0.0110061	0.524027	242868_at
hypothetical protein LOC283445	716.741	265.171	0.369968	-2.39392	0.0208036	0.648377	221928_at
plexin domain containing 2	407.753	150.128	0.368184	-2.87389	0.00611834	0.411171	238455_at
FLJ20202 protein	1090.01	401.036	0.367919	-3.04728	0.00381821	0.335146	226811_at
chemokine (C-X-C motif) ligand 2	670.714	246.575	0.36763	-2.28062	0.027251	0.697658	209774_x_at
neurotrimin	358.342	131.278	0.366348	-2.37073	0.021999	0.654794	227566_at
complement component 2	532.239	194.927	0.366239	-3.34809	0.0016302	0.219109	203052_at
chemokine (C-X-C motif) receptor 4	5689.18	2081.69	0.365904	-2.43459	0.0188472	0.618006	217028_at
delta sleep inducing peptide, immunoreactor	3095.13	1132.28	0.365824	-2.35033	0.0231012	0.665346	208763_s_at
sushi-repeat-containing protein, X-linked	2345.69	854.556	0.36431	-2.12703	0.0388117	0.769259	204955_at
cysteine and tyrosine-rich 1	410.704	149.354	0.363654	-2.8272	0.00692907	0.43934	235044_at
actin, gamma 2, smooth muscle, enteric	628.69	228.616	0.363639	-2.25667	0.0288236	0.705043	202274_at
collagen, type I, alpha 1	22992.3	8339.02	0.362687	-4.1669	0.000134614	0.0489275	1556499_s_at
thrombospondin 1	1666	603.588	0.362298	-2.35922	0.0226146	0.660173	201108_s_at
collagen, type I, alpha 1	16053.2	5815.23	0.362248	-2.50938	0.0156784	0.590652	202310_s_at
Full length insert cDNA clone YZ35C05	371.553	134.523	0.362055	-2.45938	0.017738	0.614426	1556989_at
tumor necrosis factor receptor superfamily, member 1B	436.946	157.632	0.360759	-3.7445	0.000501711	0.106124	203508_at
prostaglandin I2 (prostacyclin) synthase	1321.81	475.684	0.359873	-2.38616	0.0211966	0.651965	208131_s_at
LIM domain only 2 (rhombotin-like 1)	1132.4	406.729	0.359175	-3.57052	0.000847764	0.144884	204249_s_at
ras-related C3 botulinum toxin substrate 2 (rho family, small GTP binding protein Rac2)	1275.25	456.811	0.358214	-2.66928	0.0104673	0.51648	213603_s_at
tumor necrosis factor (ligand) superfamily, member 4 (tax-transcriptionally activated glycoprotein 1, 34kDa)	316.217	113.204	0.357996	-2.92773	0.00529344	0.38264	207426_s_at
tripartite motif-containing 22	1451.16	518.14	0.357053	-2.75149	0.00845821	0.476578	213293_s_at
leptin receptor	522.259	186.453	0.357012	-2.72872	0.00897575	0.483566	209894_at
lipoprotein lipase	2125.74	758.905	0.357008	-2.09855	0.0413757	0.775412	203548_s_at
multimerin 2	263.557	94.0309	0.356777	-3.73222	0.000520812	0.107521	219091_s_at
plexin domain containing 2	380.327	135.469	0.356191	-3.17716	0.00265718	0.278745	236297_at
steroid sensitive gene 1	3699.06	1315.48	0.355626	-2.26331	0.0283796	0.705552	225242_s_at
periostin, osteoblast specific factor	434.946	154.22	0.354573	-2.35378	0.0229113	0.66358	228481_at
AE binding protein 1	7630.16	2704.54	0.354454	-2.20301	0.0326415	0.735032	201792_at
phosphoinositide-3-kinase adaptor protein 1	871.059	307.443	0.352953	-2.26563	0.028226	0.70513	226459_at
tensin	1042.17	367.19	0.352331	-3.07082	0.00357743	0.329712	221747_at
zinc finger protein 36, C3H type, homolog (mouse)	2986	1051.77	0.352234	-3.03211	0.00398129	0.340202	201531_at
periostin, osteoblast specific factor	9159.32	3219.13	0.35146	-2.36601	0.0222496	0.656198	210809_s_at
paired immunoglobin-like type 2 receptor alpha	313.954	110.015	0.350417	-4.42152	5.94251e-05	0.0273844	222218_s_at
biglycan	3823.96	1339.24	0.350224	-2.83126	0.00685479	0.436777	213905_x_at
alpha-2-macroglobulin	8134.58	2841.65	0.349329	-2.1462	0.0371658	0.764833	217757_at
dedicator of cytokinesis 10	767.251	267.391	0.348506	-3.72957	0.000525034	0.106685	219279_at
family with sequence similarity 20, member C	910.046	316.677	0.347979	-2.75989	0.0082742	0.474498	226722_at
Janus kinase 3 (a protein tyrosine kinase, leukocyte)	297.697	103.582	0.347946	-3.92511	0.000287816	0.0742738	227677_at
disabled homolog 2, mitogen-responsive phosphoprotein (Drosophila)	1911.25	663.659	0.347237	-3.61503	0.000742071	0.131164	210757_x_at
multiple C2-domains with two transmembrane regions 1	459.061	159.05	0.346467	-2.44684	0.0182915	0.618649	220122_at
cytochrome P450, family 1, subfamily B, polypeptide 1	1762.6	605.436	0.34349	-2.19573	0.033193	0.737158	202436_s_at
Rho GDP dissociation inhibitor (GDI) beta	4614.54	1584.59	0.343391	-3.57457	0.000837581	0.144097	201288_at
dedicator of cytokinesis 8	276.028	94.6277	0.342819	-3.48964	0.00107773	0.169585	232843_s_at
matrix Gla protein	6066.83	2076.43	0.34226	-2.12091	0.0393512	0.767571	202291_s_at
MRNA; cDNA DKFZp564O0862 (from clone DKFZp564O0862)	688.957	232.84	0.33796	-2.76322	0.00820248	0.474603	214807_at
solute carrier organic anion transporter family, member 2A1	596.606	200.163	0.335503	-3.2244	0.00232451	0.257451	204368_at
231067_s_at	428.945	143.52	0.334588	-3.07244	0.00356143	0.329413	231067_s_at
v-ets erythroblastosis virus E26 oncogene like (avian)	383.544	128.289	0.334483	-3.93649	0.000277816	0.0739105	213541_s_at
kinase insert domain receptor (a type III receptor tyrosine kinase)	811.156	270.129	0.333017	-2.51231	0.0155649	0.589821	203934_at
insulin-like growth factor binding protein 7	237.566	78.7669	0.331558	-3.66273	0.00064286	0.118498	213910_at
Ras association (RalGDS/AF-6) domain family 4	1335.33	441.459	0.330598	-3.72838	0.000526929	0.106234	226436_at
apolipoprotein E	1719.85	565.642	0.328891	-2.54289	0.0144227	0.570846	212884_x_at
collagen, type I, alpha 1	4368.82	1435.83	0.328654	-2.59564	0.0126299	0.545943	202311_s_at
C-type (calcium dependent, carbohydrate-recognition domain) lectin, superfamily member 6	358.548	117.595	0.327975	-3.81673	0.000402261	0.0910591	219947_at
claudin-like protein 24	464.757	152.317	0.327735	-3.01953	0.00412147	0.345321	219315_s_at
chemokine (C-X-C motif) ligand 10	786.098	257.092	0.327049	-2.12209	0.0392466	0.769018	204533_at
SAM domain and HD domain 1	1071.71	350.419	0.326972	-3.46865	0.00114652	0.177168	234987_at
cytochrome b-245, beta polypeptide (chronic granulomatous disease)	482.633	157.612	0.326567	-3.52998	0.000956441	0.160272	203922_s_at
solute carrier family 2 (facilitated glucose transporter), member 3	1409.7	457.269	0.324373	-3.15078	0.00286196	0.293078	202499_s_at
chemokine (C-C motif) ligand 5	498.07	160.407	0.322058	-2.65779	0.0107806	0.523925	204655_at
phospholipid transfer protein	1764.32	566.769	0.321239	-2.64048	0.0112691	0.524929	202075_s_at
immunoglobulin superfamily, member 6	420.392	133.88	0.318465	-2.94677	0.00502737	0.37824	206420_at
growth arrest and DNA-damage-inducible, beta	756.672	240.837	0.318285	-3.47728	0.00111774	0.173762	209304_x_at
tensin	2347.08	746.171	0.317915	-3.02934	0.00401182	0.34168	221748_s_at
236571_at	314.434	99.356	0.315984	-3.68987	0.000592232	0.114053	236571_at
solute carrier organic anion transporter family, member 2B1	683.265	215.206	0.314967	-2.55545	0.0139758	0.567966	203473_at
response gene to complement 32	1331.53	419.195	0.314821	-3.2654	0.00206811	0.245943	218723_s_at
c-mer proto-oncogene tyrosine kinase	644.764	202.432	0.313963	-3.75359	0.000488003	0.104945	206028_s_at
neuropilin 1	1263.82	396.379	0.313636	-3.39541	0.00142087	0.205994	212298_at
hypothetical protein FLJ20668	410.625	128.395	0.312683	-4.63177	2.98982e-05	0.0179431	229383_at
collagen, type III, alpha 1 (Ehlers-Danlos syndrome type IV, autosomal dominant)	14454.1	4516.05	0.312442	-3.05387	0.00374929	0.333635	201852_x_at
apolipoprotein L, 3	518.274	160.918	0.310489	-3.8883	0.000322616	0.0792898	221087_s_at
Down syndrome critical region gene 1-like 1	782.22	242.567	0.310101	-2.52403	0.0151177	0.584899	203498_at
integrin, beta-like 1 (with EGF-like repeat domains)	444.913	137.914	0.30998	-2.82667	0.00693883	0.437808	214927_at
collagen, type VI, alpha 3	7407.2	2285.72	0.30858	-2.64556	0.0111238	0.525751	201438_at
collagen, type VIII, alpha 1	2294.99	707.994	0.308496	-2.64274	0.0112042	0.525702	226237_at
collagen, type VI, alpha 2	425.675	131.291	0.30843	-2.34021	0.0236664	0.670402	213290_at
guanylate cyclase 1, soluble, alpha 3	745.356	227.811	0.305641	-2.40727	0.0201419	0.636988	221942_s_at
Epstein-Barr virus induced gene 2 (lymphocyte-specific G protein-coupled receptor)	689.689	210.134	0.304679	-2.24144	0.0298649	0.709663	205419_at
steroid sensitive gene 1	1158.43	352.721	0.304483	-2.52211	0.01519	0.586815	225241_at
thrombospondin 1	1966.22	587.593	0.298844	-2.98632	0.0045142	0.358441	201109_s_at
235964_x_at	2708.75	807.308	0.298037	-4.2188	0.000114105	0.0426752	235964_x_at
hypothetical protein DKFZp434B044	1696.41	504.011	0.297105	-2.58837	0.0128642	0.550537	221541_at
RAS guanyl releasing protein 3 (calcium and DAG-regulated)	286.021	83.74	0.292776	-3.91815	0.000294109	0.0744096	205801_s_at
242281_at	341.03	98.7806	0.289654	-3.24668	0.00218164	0.252464	242281_at
interleukin 1 receptor, type I	2595.77	746.424	0.287554	-2.68243	0.010119	0.508037	202948_at
Thy-1 cell surface antigen	929.682	266.65	0.286819	-2.11327	0.0400326	0.772109	208850_s_at
transglutaminase 2 (C polypeptide, protein-glutamine-gamma-glutamyltransferase)	779.958	223.37	0.286387	-2.69934	0.00968667	0.49895	201042_at
nidogen 2 (osteonidogen)	1342.85	382.396	0.284765	-2.29365	0.0264286	0.690299	204114_at
platelet-derived growth factor receptor, beta polypeptide	508.045	144.163	0.283759	-3.41347	0.00134791	0.198767	202273_at
integrin, beta-like 1 (with EGF-like repeat domains)	330.371	93.7441	0.283754	-3.06354	0.00365034	0.332864	1557080_s_at
Ras association (RalGDS/AF-6) domain family 2	550.827	154.592	0.280655	-2.95095	0.00497071	0.37839	203185_at
cytochrome P450, family 1, subfamily B, polypeptide 1	1723.94	467.626	0.271254	-2.37459	0.0217959	0.654791	202437_s_at
latent transforming growth factor beta binding protein 2	1518.53	411.787	0.271174	-2.97566	0.0046474	0.365643	204682_at
growth arrest and DNA-damage-inducible, beta	2009.48	543.791	0.270613	-3.04626	0.00382894	0.334948	207574_s_at
docking protein 5	661.899	177.631	0.268366	-2.30741	0.0255835	0.686288	214844_s_at
clusterin (complement lysis inhibitor, SP-40,40, sulfated glycoprotein 2, testosterone-repressed prostate message 2, apolipoprotein J)	1625.91	435.189	0.26766	-2.14514	0.0372551	0.76181	208791_at
insulin-like growth factor binding protein 4	2676.32	714.035	0.266797	-2.96842	0.00474005	0.370672	201508_at
collagen, type III, alpha 1 (Ehlers-Danlos syndrome type IV, autosomal dominant)	11968.3	3190.63	0.26659	-3.7163	0.000546632	0.107682	211161_s_at
FYN binding protein (FYB-120/130)	440.169	115.794	0.263067	-4.18487	0.000127137	0.04687	211795_s_at
ecotropic viral integration site 2A	990.169	257.567	0.260125	-2.8857	0.00592787	0.402564	204774_at
229530_at	569.04	147.453	0.259125	-2.3909	0.0209557	0.64998	229530_at
collagen, type IV, alpha 1	3026.13	781.668	0.258306	-4.92398	1.13397e-05	0.00914477	211981_at
decorin	2133.79	549.552	0.257547	-2.11334	0.0400269	0.772576	209335_at
centaurin, alpha 2	495.833	127.534	0.257211	-5.18101	4.77693e-06	0.00648808	219358_s_at
chromosome 10 open reading frame 10	1585.83	406.62	0.256408	-2.94628	0.00503405	0.377642	209183_s_at
clusterin (complement lysis inhibitor, SP-40,40, sulfated glycoprotein 2, testosterone-repressed prostate message 2, apolipoprotein J)	2153.73	551.705	0.256163	-2.25646	0.0288375	0.704051	208792_s_at
latent transforming growth factor beta binding protein 2	803.252	205.473	0.255801	-3.17817	0.00264963	0.279087	223690_at
Thy-1 cell surface antigen	1023.59	261.216	0.255197	-3.2622	0.00208712	0.24482	213869_x_at
retinol binding protein 7, cellular	1050.54	267.774	0.254893	-2.58003	0.013138	0.553082	238066_at
FGD1 family, member 2	1811.58	460.084	0.253969	-3.3932	0.00143003	0.206164	1553906_s_at
Thy-1 cell surface antigen	1116.96	282.558	0.252972	-3.15757	0.00280787	0.28984	208851_s_at
hypothetical LOC387763	2411.09	589.327	0.244423	-3.08098	0.00347807	0.326382	227099_s_at
225207_at	2801.9	670.5	0.239302	-2.08824	0.0423398	0.77822	225207_at
major histocompatibility complex, class II, DR beta 6 (pseudogene)	830.605	198.447	0.238918	-4.64942	2.82107e-05	0.0177562	217362_x_at
cysteine-rich, angiogenic inducer, 61	4127.4	976.37	0.236558	-2.67216	0.0103901	0.515629	201289_at
apolipoprotein C-I	3082.39	728.084	0.236207	-3.01934	0.00412372	0.34439	204416_x_at
CD36 antigen (collagen type I receptor, thrombospondin receptor)	1957.42	461.756	0.2359	-2.2188	0.0314741	0.722616	206488_s_at
endoglin (Osler-Rendu-Weber syndrome 1)	652.314	152.729	0.234135	-4.97442	9.57775e-06	0.00823878	201809_s_at
ectonucleoside triphosphate diphosphohydrolase 1	802.718	184.61	0.229981	-5.29274	3.2712e-06	0.00496568	209473_at
plexin domain containing 1	1061.29	243.26	0.229212	-3.52689	0.000965241	0.159673	219700_at
connective tissue growth factor	3864.18	877.247	0.22702	-4.23198	0.000109402	0.0415182	209101_at
collagen, type IV, alpha 1	6491.96	1462.05	0.22521	-4.70146	2.37612e-05	0.0157226	211980_at
apolipoprotein C-I	2684.91	596.436	0.222144	-3.50711	0.00102351	0.16508	213553_x_at
sialoadhesin	413.118	89.7586	0.217271	-4.07806	0.000178331	0.0547859	44673_at
ectonucleoside triphosphate diphosphohydrolase 1	375.627	81.3201	0.216491	-5.42653	2.07472e-06	0.0038243	207691_x_at
regulator of G-protein signalling 5	1619.11	348.977	0.215536	-2.06517	0.0445688	0.785616	1555725_a_at
CDNA FLJ42250 fis, clone TKIDN2007828	492.304	105.898	0.215107	-2.37114	0.0219771	0.655655	227235_at
glutathione peroxidase 3 (plasma)	3049.56	653.564	0.214314	-2.09144	0.0420388	0.777673	214091_s_at
KIAA1462	325.429	69.2012	0.212646	-5.39336	2.32313e-06	0.00399671	213316_at
potassium inwardly-rectifying channel, subfamily J, member 8	429.495	91.0879	0.212082	-5.5081	1.57038e-06	0.00311732	205304_s_at
roundabout homolog 4, magic roundabout (Drosophila)	363.605	76.9836	0.211723	-5.10605	6.15291e-06	0.00661591	226028_at
complement component 1, r subcomponent	1500.28	316.538	0.210987	-3.68683	0.000597719	0.112589	212067_s_at
Rho GTPase activating protein 9	368.252	76.0461	0.206506	-5.70118	8.10318e-07	0.00209111	232543_x_at
regulator of G-protein signalling 5	2617.42	538.296	0.205659	-2.11106	0.0402317	0.772484	209070_s_at
fms-related tyrosine kinase 1 (vascular endothelial growth factor/vascular permeability factor receptor)	553.635	112.922	0.203964	-4.13035	0.000151167	0.0513293	226497_s_at
fibrinogen-like 2	681.807	139.03	0.203914	-2.91736	0.00544375	0.384881	204834_at
major histocompatibility complex, class II, DM alpha	1395.96	284.3	0.20366	-4.26262	9.9183e-05	0.0387806	217478_s_at
collagen, type XIV, alpha 1 (undulin)	1374.03	279.365	0.203319	-2.65558	0.010842	0.52395	212865_s_at
plexin domain containing 1	432.941	87.7778	0.202748	-4.91868	1.15423e-05	0.00902609	214081_at
collagen, type XV, alpha 1	1829.9	370.548	0.202496	-3.67491	0.000619649	0.115041	203477_at
cysteine-rich, angiogenic inducer, 61	3959.96	801.023	0.202281	-2.04727	0.0463678	0.78618	210764_s_at
CD36 antigen (collagen type I receptor, thrombospondin receptor)	1383.1	274.36	0.198367	-2.19611	0.0331642	0.737154	209555_s_at
fibulin 1	1896.93	371.438	0.19581	-2.77407	0.00797231	0.466516	202994_s_at
v-fos FBJ murine osteosarcoma viral oncogene homolog	3935.73	763.474	0.193985	-2.7144	0.00931586	0.484688	209189_at
similar to bK246H3.1 (immunoglobulin lambda-like polypeptide 1, pre-B-cell specific)	3036.13	583.885	0.192312	-5.01561	8.34154e-06	0.00768792	213502_x_at
chromosome 18 open reading frame 14	447.237	85.7599	0.191755	-4.1314	0.000150664	0.0518404	220301_at
chitinase 3-like 1 (cartilage glycoprotein-39)	1073.39	202.347	0.188512	-2.39516	0.020741	0.64721	209395_at
lymphocyte cytosolic protein 2 (SH2 domain containing leukocyte protein of 76kDa)	506.873	93.8973	0.185248	-3.20369	0.00246522	0.263972	205269_at
H factor (complement)-like 1	2931.58	541.019	0.184548	-3.7425	0.000504767	0.105902	215388_s_at
secreted phosphoprotein 1 (osteopontin, bone sialoprotein I, early T-lymphocyte activation 1)	11866.5	2185.44	0.184168	-2.86868	0.00620426	0.410531	209875_s_at
dual specificity phosphatase 1	7606.97	1400.19	0.184067	-3.69234	0.000587827	0.114056	201041_s_at
insulin-like growth factor binding protein 7	6578.11	1198.36	0.182174	-4.43569	5.67539e-05	0.0266289	201162_at
228766_at	1198.59	218.257	0.182095	-2.29013	0.0266486	0.693239	228766_at
hematopoietic cell-specific Lyn substrate 1	863.885	156.905	0.181627	-4.06577	0.000185371	0.0556244	202957_at
endothelial differentiation, sphingolipid G-protein-coupled receptor, 1	405.952	73.5791	0.181251	-4.81405	1.63607e-05	0.011411	204642_at
immunoglobulin kappa constant	1257.21	220.554	0.175431	-2.8862	0.00591994	0.403087	217480_x_at
sulfatase 1	2026.95	352.658	0.173985	-4.05207	0.000193538	0.0561172	212344_at
serine (or cysteine) proteinase inhibitor, clade G (C1 inhibitor), member 1, (angioedema, hereditary)	1742.18	302.896	0.17386	-3.72725	0.00052875	0.105775	200986_at
complement component 3a receptor 1	889.575	150.673	0.169376	-4.29055	9.06862e-05	0.0371468	209906_at
sulfatase 1	3993.17	676.281	0.169359	-3.99467	0.000231716	0.0649963	212354_at
major histocompatibility complex, class II, DQ beta 1	1237.34	206.959	0.167261	-3.40969	0.00136288	0.199832	211654_x_at
Rho GTPase activating protein 9	512.45	85.2653	0.166388	-5.38866	2.3606e-06	0.00380736	224451_x_at
213193_x_at	629.43	104.336	0.165762	-4.41811	6.00847e-05	0.0272025	213193_x_at
actin, alpha 2, smooth muscle, aorta	6315.06	1030.91	0.163246	-4.49084	4.74334e-05	0.0244813	200974_at
regulator of G-protein signalling 5	1906.99	308.849	0.161956	-2.45671	0.0178545	0.615159	218353_at
proteoglycan 1, secretory granule	2490.38	399.468	0.160404	-3.40336	0.00138832	0.202413	201858_s_at
proteoglycan 1, secretory granule	5479.2	874.943	0.159685	-3.91679	0.000295356	0.0739996	201859_at
regulator of G-protein signalling 5	3304.91	516.729	0.156352	-2.56126	0.0137735	0.565987	209071_s_at
complement component 4A	1008.39	157.037	0.15573	-3.30945	0.00182255	0.232835	214428_x_at
myosin, heavy polypeptide 11, smooth muscle	1184.25	183.623	0.155055	-2.65533	0.0108488	0.523298	201497_x_at
insulin-like growth factor binding protein 7	10009.2	1539.4	0.153799	-6.59006	3.76158e-08	0.000485356	201163_s_at
Fc fragment of IgE, high affinity I, receptor for; gamma polypeptide	2303.19	350.518	0.152188	-3.83069	0.000385366	0.0895924	204232_at
EGF-containing fibulin-like extracellular matrix protein 1	2382.16	355.614	0.149282	-2.81093	0.0072343	0.449852	201842_s_at
suppressor of cytokine signaling 3	2183.95	317.186	0.145235	-3.46455	0.00116044	0.178251	227697_at
arachidonate 5-lipoxygenase	735.619	106.533	0.144821	-4.09484	0.000169133	0.0532274	204446_s_at
transgelin	2921.16	422.297	0.144565	-3.49159	0.00107156	0.169649	205547_s_at
sulfatase 1	1783.36	250.475	0.140451	-2.89814	0.00573296	0.396635	212353_at
major histocompatibility complex, class II, DM beta	2075.27	286.624	0.138114	-3.73049	0.00052356	0.10723	203932_at
nicotinamide N-methyltransferase	9576.93	1322.42	0.138084	-3.51976	0.000985871	0.162047	202237_at
interferon, gamma-inducible protein 30	4093.97	563.335	0.137601	-3.38214	0.00147682	0.208256	201422_at
arachidonate 5-lipoxygenase-activating protein	1476.33	199.523	0.135147	-3.09533	0.00334198	0.31707	204174_at
complement component 1, s subcomponent	1040.28	140.078	0.134654	-2.39834	0.0205822	0.645377	1555229_a_at
Fc fragment of IgE, high affinity I, receptor for; gamma polypeptide	1286.84	167.056	0.129818	-3.74464	0.000501488	0.106954	1554899_s_at
glia maturation factor, gamma	804.589	103.142	0.128193	-6.532	4.59892e-08	0.000395599	204220_at
complement component 1, s subcomponent	3911.66	497.914	0.12729	-3.60178	0.000772125	0.135547	208747_s_at
G protein-coupled receptor 34	547.7	69.35	0.12662	-3.23939	0.00222743	0.251009	223620_at
colony stimulating factor 1 receptor, formerly McDonough feline sarcoma viral (v-fms) oncogene homolog	939.711	114.584	0.121935	-4.48066	4.90323e-05	0.0243332	203104_at
fms-related tyrosine kinase 1 (vascular endothelial growth factor/vascular permeability factor receptor)	457.319	55.7431	0.121891	-8.88966	1.49663e-11	3.8622e-07	222033_s_at
vascular cell adhesion molecule 1	1855.83	222.952	0.120136	-3.91162	0.000300129	0.0744724	203868_s_at
calcitonin receptor-like	628.068	75.4359	0.120108	-4.06391	0.000186462	0.0553085	206331_at
nicotinamide N-methyltransferase	4017.13	475.597	0.118392	-2.41953	0.0195516	0.628329	202238_s_at
hypothetical protein MGC24133	620.32	71.3986	0.1151	-5.68398	8.59623e-07	0.00201667	228532_at
phospholipase A2, group VII (platelet-activating factor acetylhydrolase, plasma)	743.74	84.5558	0.11369	-4.07891	0.000177852	0.0552968	206214_at
similar to bK246H3.1 (immunoglobulin lambda-like polypeptide 1, pre-B-cell specific)	1707.92	186.514	0.109205	-2.97349	0.00467506	0.366701	215946_x_at
human immune associated nucleotide 6	426.091	44.6381	0.104762	-5.79401	5.88939e-07	0.00168868	235306_at
227265_at	1140.55	111.525	0.097782	-4.10462	0.000163987	0.0528982	227265_at
CD74 antigen (invariant polypeptide of major histocompatibility complex, class II antigen-associated)	1320.36	125.658	0.0951692	-4.1521	0.000141092	0.0505696	1567628_at
chemokine (C-C motif) receptor 1	870.504	81.997	0.0941948	-5.05064	7.41515e-06	0.00765421	205098_at
integrin, alpha M (complement component receptor 3, alpha; also known as CD11b (p170), macrophage antigen alpha polypeptide)	582.559	54.2973	0.0932048	-5.53755	1.41991e-06	0.00305351	205786_s_at
immunoglobulin kappa constant	2483.68	193.045	0.0777252	-2.30279	0.0258643	0.687389	216207_x_at
cytochrome b-245, beta polypeptide (chronic granulomatous disease)	934.631	72.0367	0.077075	-5.01799	8.27507e-06	0.00790913	203923_s_at
protein tyrosine phosphatase, receptor type, C	1053.51	79.144	0.0751243	-5.23612	3.96387e-06	0.00568287	212587_s_at
major histocompatibility complex, class II, DP beta 1	3323.76	229.531	0.0690575	-4.66921	2.64294e-05	0.0170509	201137_s_at
CD74 antigen (invariant polypeptide of major histocompatibility complex, class II antigen-associated)	8398.29	559.237	0.0665894	-6.06807	2.28924e-07	0.000984602	209619_at
complement component 3	4800.31	310.845	0.0647551	-3.0394	0.00390218	0.336789	217767_at
chemokine (C-C motif) ligand 2	1398.87	90.4526	0.0646612	-4.28265	9.30145e-05	0.0375052	216598_s_at
major histocompatibility complex, class II, DQ beta 1	1750.93	112.219	0.064091	-4.61297	3.18044e-05	0.0182387	212998_x_at
CD53 antigen	1720.59	109.247	0.0634939	-4.45675	5.30011e-05	0.0253286	203416_at
EGF, latrophilin and seven transmembrane domain containing 1	716.145	45.3718	0.0633557	-4.9019	1.22083e-05	0.00926607	219134_at
platelet/endothelial cell adhesion molecule (CD31 antigen)	4088.32	246.37	0.0602618	-4.8225	1.59074e-05	0.011403	208982_at
major histocompatibility complex, class II, DR beta 1	7798.62	458.524	0.0587956	-4.59592	3.36366e-05	0.0188701	209312_x_at
membrane-spanning 4-domains, subfamily A, member 6A	1172.29	66.3444	0.0565941	-5.03554	7.80117e-06	0.00774296	219666_at
macrophage expressed gene 1	717.546	39.697	0.0553233	-5.12335	5.80407e-06	0.00680817	226841_at
major histocompatibility complex, class II, DR beta 3	6265.53	337.358	0.0538436	-4.32349	8.15713e-05	0.0339521	215193_x_at
major histocompatibility complex, class II, DR beta 3	9277.86	479.237	0.0516538	-5.13262	5.62529e-06	0.00725831	208306_x_at
SPARC-like 1 (mast9, hevin)	4025.1	201.443	0.0500468	-3.39182	0.00143582	0.205849	200795_at
immunoglobulin kappa constant	17306	856.323	0.0494812	-4.54954	3.91588e-05	0.0206231	224795_x_at
mannose receptor, C type 1	1223.4	55.6916	0.0455221	-4.34881	7.51816e-05	0.0323356	204438_at
Lysosomal-associated multispanning membrane protein-5	2197.12	94.8694	0.043179	-3.8716	0.000339706	0.0819295	201720_s_at
major histocompatibility complex, class II, DR beta 3	7466.36	320.171	0.0428818	-5.90721	3.98813e-07	0.00128647	204670_x_at
platelet/endothelial cell adhesion molecule (CD31 antigen)	1546.8	66.0034	0.042671	-6.47566	5.58945e-08	0.000360603	208981_at
Lysosomal-associated multispanning membrane protein-5	4134.65	175.136	0.0423581	-4.10223	0.000165234	0.0526425	201721_s_at
major histocompatibility complex, class II, DP alpha 1	2665.4	112.519	0.0422149	-3.8798	0.000331212	0.0806344	211991_s_at
immunoglobulin kappa constant	16719.5	703.142	0.0420553	-4.45806	5.27746e-05	0.0256963	221651_x_at
immunoglobulin lambda joining 3	13001.1	528.456	0.0406469	-4.11609	0.000158147	0.0523224	214677_x_at
major histocompatibility complex, class II, DP alpha 1	8359.68	326.405	0.0390451	-4.77199	1.88133e-05	0.0127762	211990_at
CD14 antigen	2130.63	74.0841	0.034771	-2.93453	0.00519693	0.378848	201743_at
complement component 1, q subcomponent, receptor 1	2007.87	66.9243	0.0333309	-5.94843	3.45974e-07	0.00127546	202878_s_at
hemoglobin, beta	7209.44	233.34	0.0323659	-3.12884	0.0030436	0.302089	211696_x_at
macrophage expressed gene 1	916.934	29.4487	0.0321165	-5.12385	5.79436e-06	0.00712044	226818_at
hemoglobin, alpha 2	8753.08	256.312	0.0292825	-3.25016	0.00216011	0.251098	214414_x_at
membrane-spanning 4-domains, subfamily A, member 7	1171.49	34.2298	0.0292189	-3.93578	0.000278434	0.0733191	223343_at
TYRO protein tyrosine kinase binding protein	1991.54	50.2151	0.0252143	-4.34521	7.6058e-05	0.0321763	204122_at
major histocompatibility complex, class II, DR alpha	8052.61	174.46	0.021665	-4.34955	7.50016e-05	0.0328049	208894_at
major histocompatibility complex, class II, DR alpha	6363.26	123.984	0.0194844	-4.61603	3.14867e-05	0.0184669	210982_s_at
CD163 antigen	2089.95	38.7605	0.0185462	-5.11383	5.99352e-06	0.00672472	203645_s_at
major histocompatibility complex, class II, DQ alpha 1	2688.08	41.9041	0.0155889	-3.97029	0.000250052	0.0693854	212671_s_at
CD163 antigen	2334.06	35.857	0.0153625	-5.00834	8.54765e-06	0.00760623	215049_x_at
complement component 1, q subcomponent, gamma polypeptide	2448.36	37.5571	0.0153397	-4.10617	0.000163186	0.0533061	225353_s_at
