# Supplementary material for: Genomic characterization of explant tumorgraft models derived from fresh patient tumor tissue
Source: J Transl Med. 2012 Jun 18;10:125. doi: 10.1186/1479-5876-10-125 (PMC3439334; doi:10.1186/1479-5876-10-125)
Supplement: Additional file 2 — Table S2. The spreadsheet contains the results of the differential gene expression analysis comparing the patient tumors that successfully developed tumorgrafts with those that did not. This file contains two spreadsheet tabs. The first sheet displays the 491 gene probesets up regulated in the tumors that successfully formed tumorgrafts (Group 2, column C) relative to those that did not (Group 1, column B) and the second sheet displays the 691 gene probes down regulated. The official gene name, mean normalized intensity in Groups 1 and 2, the associated fold-change in gene expression (Group 2/Group 1), the calculated student’s t-test statistic, the corresponding p-value, the False Discovery Rate, and the Affymetrix probeset identifiers are shown. (XLSX 137 kb) [file 1479-5876-10-125-S2.xlsx]

## Sheet: Upregulated Genes
Name	TG MS Human Affymetrix NO TG formed	TG MS-Human tumor-Affymetrix amplification	Fold Change	t Statistic	P Value	FDR	Spot Identifier
ribonuclease H1	182.25	443.8	2.43512	3.66577	0.000948124	0.12607	241343_at
241879_at	656.925	2028.78	3.08829	3.29096	0.00255886	0.141958	241879_at
242416_at	149.425	302.731	2.02597	2.41917	0.0218291	0.221741	242416_at
CDNA FLJ41675 fis, clone HCASM2002148	153.156	322.506	2.10573	2.04715	0.0494893	0.299691	241658_at
ALL1 fused gene from 5q31	143.719	353.913	2.46254	2.95926	0.00597003	0.159779	239439_at
hypothetical protein LOC283658	100.963	226.469	2.2431	2.43696	0.0209568	0.218443	239741_at
239657_x_at	201.344	802.344	3.98494	2.40261	0.0226709	0.225105	239657_x_at
hypothetical protein LOC158301	275.331	599.475	2.17729	2.5758	0.0151702	0.196213	239193_at
growth arrest-specific 2 like 3	824.369	2248.96	2.7281	3.38251	0.00201411	0.138676	238756_at
neurobeachin	112.987	485.681	4.29854	2.60314	0.0142212	0.193185	239010_at
calumenin	398.062	909.513	2.28485	3.94355	0.000445819	0.127317	238908_at
zinc finger, A20 domain containing 1	231.956	468.956	2.02174	2.93053	0.00641402	0.162164	238994_at
238449_at	585.956	1181.69	2.01669	2.68725	0.0116358	0.185546	238449_at
trophoblast-derived noncoding RNA	854.131	2584.81	3.02625	2.66676	0.0122219	0.186717	238320_at
similar to Polyadenylate-binding protein 4 (Poly(A)-binding protein 4) (PABP 4) (Inducible poly(A)-binding protein) (iPABP) (Activated-platelet protein-1) (APP-1)	161.45	559.875	3.46779	2.4424	0.0206961	0.217348	238865_at
hypothetical protein LOC284009	155.775	393.65	2.52704	3.54788	0.00130017	0.132823	238931_at
238418_at	213.006	495.8	2.32763	3.13018	0.00387426	0.149561	238418_at
238573_at	192.319	411.544	2.1399	3.04938	0.00475846	0.152726	238573_at
baculoviral IAP repeat-containing 1	201.944	492.156	2.4371	2.43529	0.0210373	0.218466	238446_at
FLJ00310 protein	220.812	1740.12	7.88053	2.23004	0.0333763	0.259523	237737_at
GrpE-like 2, mitochondrial (E. coli)	81.5438	169.531	2.07902	2.59745	0.014414	0.194125	238427_at
discoidin domain receptor family, member 2	156.3	476.913	3.05126	2.10761	0.0435295	0.284806	235631_at
baculoviral IAP repeat-containing 4	843.987	1826.31	2.16391	5.17909	1.40482e-05	0.176523	235222_x_at
growth arrest-specific 2 like 3	232.625	587.725	2.52649	3.32678	0.00233067	0.141479	235709_at
235783_at	131.925	549.956	4.1687	3.07477	0.00446184	0.152351	235783_at
235905_at	107.763	239.869	2.2259	2.69381	0.0114537	0.185705	235905_at
Human full-length cDNA 5-PRIME end of clone CS0DK007YB08 of HeLa cells of Homo sapiens (human)	319.925	1225.97	3.83205	3.53824	0.00133402	0.130958	231882_at
230102_at	275.962	753.406	2.7301	2.68955	0.0115718	0.185347	230102_at
229796_at	233.3	813.144	3.4854	2.08774	0.0454138	0.289815	229796_at
230493_at	228.031	3597.18	15.7749	2.42347	0.0216154	0.221	230493_at
chomosome one amplified sequence 1 cyclophilin	260.725	562.663	2.15807	4.68862	5.60493e-05	0.128052	227927_at
LOC391156	579.862	1170.04	2.01778	3.3668	0.00209887	0.141034	228628_at
228582_x_at	1817.42	4054.69	2.23101	3.37361	0.00206172	0.14118	228582_x_at
229097_at	467.863	936.188	2.00099	3.2964	0.00252282	0.142155	229097_at
229549_at	338.137	843.775	2.49536	2.13109	0.0413918	0.278954	229549_at
CDNA FLJ32589 fis, clone SPLEN2000443	327.944	822.819	2.50902	2.11017	0.0432917	0.283989	229228_at
Clone IMAGE:120162 mRNA sequence	391.012	1415.95	3.62124	3.45813	0.00165012	0.135964	228116_at
E2F transcription factor 7	239.738	896.138	3.73799	2.76824	0.00956628	0.177687	228033_at
228904_at	1027.28	2232.46	2.17317	2.4051	0.0225427	0.224542	228904_at
S100 calcium binding protein A6 (calcyclin)	94.9938	253.688	2.67057	2.11723	0.0426416	0.282304	228923_at
zinc finger, A20 domain containing 1	196.05	410.45	2.0936	3.80453	0.000651488	0.124034	229488_at
IQ motif containing GTPase activating protein 3	449.706	949.975	2.11243	2.98165	0.00564426	0.158487	229538_s_at
endosulfine alpha	490.1	1254.18	2.55903	3.4049	0.00189896	0.140361	228851_s_at
receptor interacting protein kinase 5	518.244	1043.67	2.01387	2.23077	0.033323	0.25943	229017_s_at
UDP glycosyltransferase 8 (UDP-galactose ceramide galactosyltransferase)	321.137	1095.54	3.41143	2.51248	0.017597	0.205593	228956_at
junctophilin 1	278.894	1100.71	3.94669	2.65401	0.0126003	0.187705	229139_at
chomosome one amplified sequence 1 cyclophilin	758.981	1543.75	2.03398	3.60113	0.00112777	0.125965	227926_s_at
CDNA FLJ40955 fis, clone UTERU2011199	851.569	1774.39	2.08367	2.69108	0.0115293	0.185732	228776_at
putative NFkB activating protein 373	579.794	1292.21	2.22875	2.13351	0.0411772	0.278178	228950_s_at
leucine rich repeat neuronal 1	146.425	608.6	4.15639	2.2975	0.0287411	0.246938	226884_at
226346_at	182.15	500.325	2.74677	2.45708	0.0200083	0.213606	226346_at
TEA domain family member 2	268.425	638.231	2.37769	2.4781	0.01906	0.209994	226408_at
plexin A2	246.006	565.487	2.29867	2.4658	0.0196099	0.212055	227032_at
hypothetical protein LOC285705	170.381	422.894	2.48204	2.56129	0.0156971	0.198433	227340_s_at
potassium channel tetramerisation domain containing 1	434.144	1022.78	2.35586	2.77512	0.00940733	0.17709	226245_at
Clone IMAGE:4794726, mRNA	1338.14	4827.82	3.60787	2.2377	0.0328184	0.25806	226189_at
TPA regulated locus	2532.18	5085.89	2.00851	3.17345	0.00346756	0.148963	226825_s_at
spermatogenesis associated, serine-rich 2	67.6937	165.919	2.45102	3.18153	0.00339636	0.149744	1570130_at
hypothetical protein FLJ10707	480.475	1086.98	2.26231	3.15397	0.00364535	0.14872	1569106_s_at
protein tyrosine phosphatase, receptor type, G	123.044	495.95	4.03068	2.81367	0.0085617	0.174081	1569323_at
CDNA FLJ43084 fis, clone BRTHA3018617	135.425	280.119	2.06844	2.6649	0.0122764	0.187094	1568915_at
CDNA: FLJ22165 fis, clone HRC00470	237.562	512.625	2.15785	3.17394	0.00346325	0.149032	1568957_x_at
1569312_at	238.181	664.75	2.79094	3.15435	0.00364186	0.148819	1569312_at
1568955_at	591.763	1287.47	2.17566	3.16751	0.00352089	0.148462	1568955_at
Clone IMAGE:4796452, mRNA	240.569	493.325	2.05066	2.57537	0.0151855	0.195907	1569091_at
Clone IMAGE:5261156, mRNA	274.988	632.288	2.29933	2.19133	0.0363295	0.268291	1569952_x_at
MRNA; cDNA DKFZp586C1322 (from clone DKFZp586C1322)	250.9	520.375	2.07403	2.28652	0.0294535	0.249224	1566257_at
Clone IMAGE:4108565, mRNA, partial cds	97.2625	319.05	3.2803	2.87262	0.00740543	0.168117	1564639_at
joined to JAZF1	217.2	438.994	2.02115	2.96402	0.00589924	0.159756	1566191_at
secreted phosphoprotein 1 (osteopontin, bone sialoprotein I, early T-lymphocyte activation 1)	95.875	248.231	2.58911	2.32333	0.0271268	0.241062	1568574_x_at
Clone IMAGE:4418644, mRNA	186.838	440.581	2.3581	2.9943	0.00546779	0.157041	1565743_at
1565976_at	97.4437	204.981	2.10359	2.94972	0.00611407	0.160893	1565976_at
fusion (involved in t(12;16) in malignant liposarcoma)	1075.96	2453.75	2.28052	2.50972	0.0177107	0.205773	1565717_s_at
YTH domain family 3	656.744	1400.82	2.13298	3.43017	0.00177659	0.139961	1564053_a_at
1562948_at	145.594	316.5	2.17386	2.32293	0.0271511	0.241022	1562948_at
low density lipoprotein receptor-related protein 11	92.3375	280.075	3.03317	2.97621	0.00572186	0.15854	1561180_at
Full length insert cDNA clone YP87D03	100.869	242.35	2.40263	3.84421	0.000584831	0.125619	1561056_a_at
Clone IMAGE:4289218, mRNA	135.088	295.387	2.18664	3.17051	0.00349391	0.149329	1562863_at
CDNA clone IMAGE:4155541, partial cds	93.3375	219.387	2.35048	2.60711	0.0140881	0.192836	1560422_at
Clone IMAGE:4825215, mRNA	179.613	367.875	2.04816	2.99011	0.00552559	0.157442	1560763_at
Clone IMAGE:5285703, mRNA	186.075	390.925	2.1009	2.62996	0.0133439	0.18989	1560026_at
DNA directed RNA polymerase II polypeptide J-related gene	1369.15	3114.12	2.27449	3.61671	0.00108164	0.125846	1552621_at
PRKR interacting protein 1 (IL11 inducible)	823.969	2065.4	2.50665	3.61664	0.00108186	0.125291	1552622_s_at
1552867_at	235.312	710.894	3.02106	2.59017	0.0146643	0.195196	1552867_at
anillin, actin binding protein (scraps homolog, Drosophila)	564.081	1449.86	2.5703	2.5912	0.0146288	0.195343	1552619_a_at
hypothetical gene supported by BC007071	235.588	487.244	2.06821	2.43314	0.0211412	0.219002	1554271_a_at
KARP-1-binding protein	205.631	518.938	2.52363	2.66282	0.0123376	0.187458	1552717_s_at
244427_at	145.444	322.25	2.21563	3.06403	0.00458513	0.152419	244427_at
244418_at	132.769	285.594	2.15106	2.54106	0.0164605	0.201495	244418_at
MRNA; cDNA DKFZp686A02119 (from clone DKFZp686A02119)	440.413	2247.23	5.10256	4.68545	5.65505e-05	0.118431	242881_x_at
244187_at	240.619	563.825	2.34323	3.48647	0.0015308	0.134043	244187_at
baculoviral IAP repeat-containing 4	354.094	852.35	2.40713	3.66846	0.000941292	0.126501	243026_x_at
244007_at	365.625	799.531	2.18675	2.31135	0.0278648	0.244082	244007_at
MRNA; cDNA DKFZp686J08131 (from clone DKFZp686J08131)	244.444	500.444	2.04728	2.82889	0.00824804	0.172018	244010_at
244350_at	132.369	283.669	2.14302	2.9506	0.00610062	0.160707	244350_at
243673_at	218.262	438.431	2.00873	2.94256	0.00622439	0.16143	243673_at
transcription factor Dp-2 (E2F dimerization partner 2)	156.9	459.712	2.92997	2.18325	0.0369745	0.27004	244043_at
GPI deacylase	103.419	281.356	2.72055	3.1082	0.0040979	0.149904	244321_at
CDNA FLJ40955 fis, clone UTERU2011199	73.7	245.056	3.32505	3.99613	0.000385929	0.131065	243502_at
sprouty-related, EVH1 domain containing 1	140.725	285.337	2.02762	2.26798	0.0306932	0.251746	244439_at
243134_at	426.05	864.244	2.0285	2.67877	0.0118751	0.186755	243134_at
Human cAMP-binding guanine nucleotide exchange factor IV (cAMP-GEFIV) mRNA, clone W15, partial sequence	118.544	273.387	2.30622	2.29437	0.028943	0.24732	242149_at
242228_at	210.775	421.837	2.00136	3.31539	0.00240099	0.14098	242228_at
PTK2 protein tyrosine kinase 2	113.362	304.6	2.68696	2.53142	0.0168358	0.202829	241453_at
GPI deacylase	179.287	577.462	3.22087	2.84326	0.00796159	0.169562	241801_at
Human full-length cDNA 5-PRIME end of clone CS0DK007YB08 of HeLa cells of Homo sapiens (human)	263.288	1290.49	4.90144	3.26707	0.00272277	0.145278	242546_at
zinc finger protein 265	169.519	398.837	2.35276	2.30096	0.0285204	0.246474	241345_at
241763_s_at	95.9875	238.181	2.48138	2.95607	0.00601776	0.160204	241763_s_at
241726_at	187.825	404.775	2.15506	2.21391	0.0345796	0.26318	241726_at
heat shock 60kDa protein 1 (chaperonin)	142.306	431.863	3.03474	2.93036	0.00641672	0.162069	241716_at
CDNA FLJ44137 fis, clone THYMU2009186	237.238	772.025	3.25423	3.98972	0.000392783	0.129882	242691_at
242126_at	243.556	491.212	2.01683	3.06081	0.00462263	0.152857	242126_at
242260_at	153.844	586.119	3.80983	2.54153	0.0164421	0.201466	242260_at
CDNA clone IMAGE:6253220, partial cds	706.062	2831.21	4.00986	2.1599	0.0388975	0.274126	235911_at
236718_at	145.463	300.169	2.06355	2.24272	0.0324572	0.256989	236718_at
235311_at	119.75	253.162	2.11409	2.67696	0.0119267	0.186631	235311_at
similar to solute carrier family 16 (monocarboxylic acid transporters), member 14	193.588	636.694	3.28892	3.90404	0.000496729	0.123597	235205_at
chromosome 18 open reading frame 19	454.062	914.85	2.01481	3.02857	0.00501551	0.155036	235022_at
235065_at	172.713	448.15	2.59477	3.52074	0.00139761	0.132042	235065_at
ADP-ribosylation factor GTPase activating protein 1	224.756	460.831	2.05036	3.29585	0.00252645	0.142041	234001_s_at
233814_at	301.325	681.525	2.26176	2.80045	0.00884346	0.175134	233814_at
TPR domain, ankyrin-repeat and coiled-coil-containing	140.35	286.669	2.04253	2.67517	0.0119781	0.186622	234039_at
CDNA FLJ46440 fis, clone THYMU3016022	1803.52	3928.19	2.17807	2.13279	0.0412407	0.278308	235028_at
deoxynucleotidyltransferase, terminal, interacting protein 1	573.556	1234.44	2.15226	2.75306	0.00992585	0.179846	234942_s_at
SLIT-ROBO Rho GTPase activating protein 1	372.981	852.319	2.28515	2.16855	0.0381751	0.272473	233888_s_at
O-linked mannose beta1,2-N-acetylglucosaminyltransferase	140.8	289.05	2.05291	2.76893	0.00955036	0.177522	233638_s_at
hypothetical protein LOC143458	594.419	1423.37	2.39456	2.91118	0.0067305	0.163582	234985_at
CDNA clone IMAGE:5261836, partial cds	207.5	422.062	2.03404	2.65016	0.0127168	0.187771	231819_at
MRNA; cDNA DKFZp434L201 (from clone DKFZp434L201)	139.244	504.219	3.62112	3.34277	0.00223525	0.142213	232535_at
Clone IMAGE:4814008, mRNA	217.975	627.056	2.87673	2.29877	0.0286598	0.24666	231979_at
DEAD/H (Asp-Glu-Ala-Asp/His) box polypeptide 11 (CHL1-like helicase homolog, S. cerevisiae)	181.2	399.663	2.20564	3.20969	0.00315872	0.150344	232816_s_at
hypothetical protein MGC26979	76.3063	213.906	2.80326	3.07603	0.00444754	0.152277	232023_at
CDNA: FLJ21037 fis, clone CAE10055	163.3	337.719	2.06809	2.77658	0.00937407	0.176994	232412_at
DEP domain containing 1	282.337	803.112	2.84451	2.49716	0.0182357	0.207461	232278_s_at
PHD finger protein 19	261.712	565.756	2.16175	3.51421	0.00142209	0.132365	227212_s_at
zinc finger, A20 domain containing 1	481.031	989.244	2.05651	3.34456	0.00222478	0.141906	227436_at
hypothetical gene supported by BC044751; NM_175923	186.175	391.363	2.10212	2.89185	0.00706128	0.166314	227563_at
CDNA FLJ32401 fis, clone SKMUS2000339	1469.62	3389.04	2.30607	2.13587	0.0409682	0.278187	226282_at
CDNA FLJ43285 fis, clone MESAN2000067	165.338	453.294	2.74163	2.42042	0.0217668	0.221736	227509_x_at
transportin 2 (importin 3, karyopherin beta 2b)	436.45	1025.06	2.34862	3.18909	0.00333091	0.149748	226428_at
hypothetical protein MGC45731	512.519	1344.96	2.62421	2.31735	0.0274931	0.242517	227080_at
LOC388417	278.031	1035.16	3.72317	2.64266	0.0129463	0.187957	227452_at
Nedd4 family interacting protein 2	1404.53	3028.21	2.15604	3.22919	0.00300356	0.148005	224802_at
discoidin, CUB and LCCL domain containing 2	714.706	1434.15	2.00663	2.16281	0.0386525	0.273396	224911_s_at
musashi homolog 2 (Drosophila)	465.6	1247.59	2.67953	3.18057	0.00340471	0.149587	225237_s_at
MRNA; cDNA DKFZp686H1039 (from clone DKFZp686H1039)	710.487	1567.66	2.20646	2.33843	0.0262214	0.23781	225652_at
Nuclear ubiquitous casein kinase and cyclin-dependent kinase substrate	1632.76	3624.73	2.22001	2.66223	0.0123551	0.187272	224582_s_at
Clone IMAGE:3881549, mRNA	189.506	1986.86	10.4844	2.21315	0.0346375	0.263142	226034_at
pleckstrin homology-like domain, family A, member 1	1012.68	5144.89	5.08047	3.14547	0.00372562	0.148146	225842_at
farnesyltransferase, CAAX box, beta	600.2	1208.74	2.01389	3.00549	0.00531601	0.157173	225851_at
spire homolog 1 (Drosophila)	874.688	1820.62	2.08146	3.03121	0.00498224	0.155153	224995_at
chromosome 20 open reading frame 178	246.006	498.306	2.02558	3.39014	0.0019741	0.139357	225119_at
225742_at	337.975	832.25	2.46246	3.04891	0.0047642	0.152716	225742_at
F-box protein 32	438.431	955.737	2.1799	2.52241	0.017194	0.2044	225803_at
prostaglandin F2 receptor negative regulator	379.731	768.856	2.02474	3.38253	0.00201401	0.13905	224950_at
metastasis associated lung adenocarcinoma transcript 1 (non-coding RNA)	4002.12	11723.1	2.92922	3.37774	0.00203948	0.140039	224559_at
likely ortholog of rat vacuole membrane protein 1	4273.86	10542.4	2.46672	2.90023	0.00691595	0.165214	224917_at
chromosome 14 open reading frame 151	163.438	329.906	2.01855	3.00699	0.00529598	0.157135	224469_s_at
Nedd4 family interacting protein 2	824.519	1723.92	2.09082	4.06966	0.000315207	0.138973	224799_at
spire homolog 1 (Drosophila)	305.137	985.319	3.2291	3.90149	0.000500214	0.120874	225018_at
exportin 5	377.369	793.163	2.10182	3.93905	0.000451356	0.12745	223057_s_at
DEP domain containing 1	360.944	926.119	2.56583	2.43991	0.0208152	0.217779	222958_s_at
mitochondrial ribosomal protein L30	280.387	619.862	2.21074	3.14184	0.00376046	0.148592	224173_s_at
hypothetical protein DKFZp434K2435	283.381	639.619	2.2571	2.46864	0.0194816	0.211669	223594_at
223661_at	196.944	413.9	2.10162	2.38709	0.0234867	0.228777	223661_at
paraspeckle component 1	195.369	491.587	2.5162	2.9006	0.00690958	0.165376	222611_s_at
KIAA1826 protein	152.6	380.806	2.49545	3.42996	0.0017776	0.139602	223799_at
potassium channel tetramerisation domain containing 15	409.35	1029.99	2.51615	2.73559	0.0103552	0.182239	222664_at
anillin, actin binding protein (scraps homolog, Drosophila)	915.875	2098.76	2.29153	2.40582	0.0225058	0.22462	222608_s_at
chromosome 14 open reading frame 168	86.6063	189.056	2.18294	3.25634	0.00279962	0.145066	223958_s_at
potassium channel tetramerisation domain containing 15	635.181	1602.12	2.5223	2.47182	0.019339	0.211032	222668_at
platelet derived growth factor C	244.494	701.575	2.8695	2.17092	0.0379794	0.27247	222719_s_at
guanine nucleotide binding protein (G protein), beta polypeptide 4	104.975	237.65	2.26387	2.85112	0.00780891	0.168886	223487_x_at
nucleoporin like 1	153.131	351.594	2.29603	2.45836	0.0199495	0.213341	223984_s_at
FK506 binding protein 7	633.95	1304.44	2.05763	2.24992	0.0319449	0.25486	224002_s_at
exportin 5	207.812	497.462	2.3938	5.0001	2.32899e-05	0.146325	223055_s_at
chromosome 9 open reading frame 58	396.606	1181.02	2.97781	2.16511	0.0384604	0.272959	223075_s_at
zinc finger and BTB domain containing 10	148.35	336.269	2.26673	2.39922	0.0228471	0.225962	222863_at
neuropilin (NRP) and tolloid (TLL)-like 2	261.962	626.094	2.39001	2.65249	0.0126462	0.188055	222774_s_at
chromosome 7 open reading frame 2	133.912	268.119	2.00219	3.00018	0.00538753	0.156706	222506_at
enabled homolog (Drosophila)	335.294	926.4	2.76295	2.37209	0.0243008	0.231854	222434_at
RNA polymerase I associated factor 53	79.0062	226.8	2.87066	3.49479	0.00149735	0.13344	1568997_at
polymerase (RNA) I polypeptide B, 128kDa	169.863	380.306	2.23891	2.75417	0.00989913	0.179751	1557331_at
transmembrane protein 17	238.319	527.913	2.21515	3.16614	0.00353329	0.148487	1557137_at
1557512_at	115.1	237.981	2.0676	4.10423	0.000286519	0.130918	1557512_at
hypothetical gene supported by AK096951	204.35	638.05	3.12234	4.17098	0.000238203	0.122169	1558139_at
CDNA FLJ40669 fis, clone THYMU2020883	145.762	295.269	2.02568	3.1676	0.00352008	0.148678	1558710_at
CDNA FLJ13849 fis, clone THYRO1000865	126.737	262.925	2.07456	2.69415	0.0114445	0.185796	1558896_at
spire homolog 1 (Drosophila)	96.3438	268.231	2.78411	3.79458	0.000669329	0.124599	1559517_a_at
heat shock 90kDa protein 1, beta	5440.48	13808	2.53801	3.01356	0.00520906	0.156777	1557910_at
chromosome 9 open reading frame 39	97.2062	275.175	2.83084	2.72391	0.0106521	0.18298	1559005_s_at
von Hippel-Lindau syndrome	167.137	357.019	2.13608	3.41131	0.00186716	0.14049	1559227_s_at
CDNA FLJ33139 fis, clone UTERU1000109	519.163	1167.34	2.24851	2.21287	0.0346587	0.263224	1558515_at
PTK2 protein tyrosine kinase 2	290.613	593.5	2.04224	3.27955	0.00263594	0.144637	1559529_at
Pvt1 oncogene homolog, MYC activator (mouse)	608.65	1441.21	2.36787	3.18166	0.0033952	0.149956	1558290_a_at
hypothetical protein FLJ10656	385.012	812.006	2.10904	2.73667	0.0103283	0.182275	222558_at
phosphoglycerate kinase 1	145.244	341.688	2.35251	3.139	0.00378786	0.148739	1558365_at
RNA binding motif protein 8A	182.369	401.188	2.19987	3.6716	0.000933377	0.126111	1554602_at
zinc finger, FYVE domain containing 16	393.35	967.175	2.45882	2.82714	0.00828352	0.172329	1554638_at
hypothetical protein LOC144874	101.394	251.55	2.48092	2.28	0.0298842	0.249592	1556021_at
solute carrier family 39 (zinc transporter), member 6	540.831	1098	2.03021	2.08278	0.0458951	0.291186	1556551_s_at
family with sequence similarity 40, member B	96.8187	284.344	2.93687	2.05818	0.0483512	0.297749	1555292_at
solute carrier family 39 (zinc transporter), member 6	544.644	1203.45	2.20961	2.19123	0.0363377	0.268194	1555460_a_at
chromosome 14 open reading frame 114	83.7313	192.025	2.29335	3.21069	0.00315056	0.15024	1555808_a_at
KIAA1228 protein	222.5	508.294	2.28447	2.56553	0.0155415	0.197659	1555830_s_at
p53 target zinc finger protein	152.406	426.244	2.79676	2.5243	0.0171186	0.203987	1555609_a_at
lysosomal associated protein transmembrane 4 beta	1291.14	4579.3	3.5467	3.15301	0.00365434	0.147648	1554679_a_at
CDNA FLJ36293 fis, clone THYMU2004111	89.1375	224.419	2.51767	2.72357	0.0106608	0.182878	1556602_at
MAD2 mitotic arrest deficient-like 1 (yeast)	597.469	1605.22	2.68671	3.52791	0.00137122	0.133051	1554768_a_at
hypothetical protein FLJ20397	104.631	226.331	2.16313	2.83716	0.00808203	0.170824	1554761_a_at
hypothetical protein FLJ10656	218.806	448.988	2.05199	2.50622	0.0178554	0.206405	1555202_a_at
SLIT-ROBO Rho GTPase activating protein 1	131.162	272.006	2.07381	2.87021	0.00744971	0.168362	1555875_at
vav-1 interacting Kruppel-like protein	293.881	591.175	2.01161	2.86178	0.0076063	0.168566	1554726_at
UDP-GlcNAc:betaGal beta-1,3-N-acetylglucosaminyltransferase 5	104.731	239.625	2.288	2.94758	0.00614693	0.160748	1554835_a_at
chromosome 22 open reading frame 1	247.55	887.906	3.58678	4.06003	0.00032369	0.140253	1554948_at
FYVE, RhoGEF and PH domain containing 6	108.131	274.631	2.5398	2.2832	0.0296724	0.249147	1555137_a_at
NICE-3 protein	166.188	342.288	2.05965	3.8678	0.000548413	0.124164	1555225_at
KIAA1217	98.9875	222.344	2.24618	3.07325	0.00447906	0.152113	1554438_at
F-box protein 28	134.731	283.288	2.10261	2.50441	0.017931	0.206613	1555972_s_at
catenin (cadherin-associated protein), beta 1, 88kDa	218.537	518.444	2.37233	2.26591	0.0308341	0.251834	1554411_at
zinc finger protein 317	153.425	319.744	2.08404	3.54324	0.00131636	0.131275	1555337_a_at
hypoxia-inducible protein 2	535.413	1661.37	3.10297	2.77488	0.00941283	0.176665	1554452_a_at
thymidylate synthetase	927.994	1998.03	2.15306	2.47558	0.0191712	0.210389	1554696_s_at
spire homolog 1 (Drosophila)	204.131	692.475	3.3923	4.25687	0.000187678	0.124119	1554807_a_at
hypothetical protein HSPC129	228.675	472.738	2.06729	2.49067	0.0185123	0.208344	1555106_a_at
lamin A/C	934.106	2893.78	3.09791	3.656	0.000973361	0.126744	1554600_s_at
polypyrimidine tract binding protein 2	132.213	397.869	3.00931	2.71153	0.0109753	0.184249	1554614_a_at
crystallin, zeta (quinone reductase)-like 1	330.387	674.837	2.04256	2.52724	0.0170014	0.203555	1554767_s_at
filamin-binding LIM protein-1	259.281	523.862	2.02044	2.78393	0.0092075	0.177042	1555480_a_at
EphB3	187.606	553.544	2.95056	3.25611	0.00280132	0.144856	1438_at
matrix metalloproteinase 14 (membrane-inserted)	477.844	1114.76	2.3329	2.42956	0.0213155	0.219631	160020_at
farnesyltransferase, CAAX box, beta	224.331	451.15	2.01109	3.39641	0.00194182	0.14023	1773_at
membrane component, chromosome 11, surface marker 1	1688.72	3558.64	2.1073	3.00374	0.00533951	0.156944	200722_s_at
calumenin	1849.09	4557.51	2.46473	2.66032	0.0124116	0.186776	200755_s_at
calumenin	813.75	3386.91	4.1621	2.74423	0.0101408	0.181387	200756_x_at
calumenin	2295.04	5155.04	2.24617	2.62866	0.0133854	0.189622	200757_s_at
laminin, gamma 1 (formerly LAMB2)	1022.19	2114.09	2.06819	2.43304	0.0211463	0.218965	200770_s_at
creatine kinase, brain	541.431	1270.61	2.34675	2.10558	0.0437179	0.285444	200884_at
acidic (leucine-rich) nuclear phosphoprotein 32 family, member A	523.987	1353.49	2.58306	3.21944	0.00308018	0.149149	201043_s_at
SWI/SNF related, matrix associated, actin dependent regulator of chromatin, subfamily c, member 1	308.325	716.65	2.32433	3.13671	0.00381014	0.148915	201073_s_at
SWI/SNF related, matrix associated, actin dependent regulator of chromatin, subfamily c, member 1	820.575	1836.39	2.23793	2.97032	0.00580686	0.158622	201075_s_at
basic helix-loop-helix domain containing, class B, 2	335.094	676.175	2.01787	2.54538	0.0162947	0.200933	201169_s_at
pyruvate kinase, muscle	2213.75	5453.67	2.46354	2.69173	0.0115113	0.18568	201251_at
N-acylaminoacyl-peptide hydrolase	91.4188	186.669	2.04191	2.47231	0.019317	0.210976	201283_s_at
septin 11	244.544	529.406	2.16487	2.69968	0.0112932	0.184772	201308_s_at
NICE-4 protein	833.362	1758.11	2.10966	3.67472	0.000925566	0.126415	201378_s_at
proteasome (prosome, macropain) subunit, beta type, 2	235.325	474.806	2.01766	3.32816	0.00232227	0.14131	201404_x_at
chloride intracellular channel 4	1246.6	3449.9	2.76745	2.96331	0.00590978	0.159869	201559_s_at
FAT tumor suppressor homolog 1 (Drosophila)	2033.11	4796.62	2.35926	2.51937	0.0173164	0.204501	201579_at
tenascin C (hexabrachion)	1641.22	6622.58	4.03516	2.80543	0.00873624	0.17508	201645_at
scavenger receptor class B, member 2	1528.17	3149.41	2.06091	2.64649	0.0128286	0.187657	201646_at
scaffold attachment factor B	219.006	439.169	2.00528	2.82584	0.0083099	0.172449	201747_s_at
chaperonin containing TCP1, subunit 2 (beta)	2322.67	5164.14	2.22337	3.409	0.00187855	0.139674	201946_s_at
myosin X	1696.62	3440.88	2.02807	2.26643	0.0307983	0.252115	201976_s_at
baculoviral IAP repeat-containing 5 (survivin)	548.319	1137.34	2.07424	2.61105	0.013957	0.192405	202095_s_at
procollagen-lysine, 2-oxoglutarate 5-dioxygenase 3	1628.85	4250.31	2.60939	2.51251	0.0175958	0.205674	202185_at
split hand/foot malformation (ectrodactyly) type 1	2823.56	5761.5	2.04051	3.70037	0.000863734	0.126939	202276_at
cyclin-dependent kinase inhibitor 1A (p21, Cip1)	831.981	1998.56	2.40217	3.15303	0.00365422	0.14812	202284_s_at
PDGFA associated protein 1	550.663	1417.67	2.57449	3.86064	0.000559225	0.125481	202290_at
nuclear receptor subfamily 4, group A, member 1	219.144	691.5	3.15546	2.2561	0.0315114	0.252926	202340_x_at
v-myc myelocytomatosis viral oncogene homolog (avian)	2083.34	4826.71	2.31681	2.58962	0.0146833	0.194932	202431_s_at
forkhead box M1	275.119	574.156	2.08694	2.85871	0.00766431	0.168958	202580_x_at
heat shock 70kDa protein 1B	1576.1	3570.15	2.26518	2.82758	0.00827459	0.172429	202581_at
S100 calcium binding protein A13	1935.02	5238.93	2.70743	2.75932	0.0097761	0.178809	202598_at
procollagen-proline, 2-oxoglutarate 4-dioxygenase (proline 4-hydroxylase), alpha polypeptide II	1564.41	3200.7	2.04594	2.3006	0.0285429	0.24633	202733_at
glypican 1	333.562	753.994	2.26043	3.08797	0.0043146	0.151227	202756_s_at
ubiquitin-conjugating enzyme E2S	742.25	1922.83	2.59054	3.15309	0.00365358	0.148333	202779_s_at
CDC20 cell division cycle 20 homolog (S. cerevisiae)	532.55	1125.39	2.11322	2.2879	0.0293637	0.248715	202870_s_at
ubiquitin-conjugating enzyme E2C	1248.96	3149.44	2.52166	2.74015	0.0102417	0.181769	202954_at
Rho-related BTB domain containing 3	1641.1	3621.15	2.20654	2.55322	0.0159977	0.199621	202976_s_at
aryl-hydrocarbon receptor nuclear translocator 2	256.781	639.381	2.48998	2.15639	0.0391934	0.274977	202986_at
ribonuclease H2, large subunit	668.606	1360.44	2.03474	2.33481	0.0264356	0.238718	203022_at
chromodomain protein, Y-like	229.037	499.556	2.18111	3.18597	0.00335778	0.149618	203099_s_at
tissue inhibitor of metalloproteinase 2	626.444	1441.28	2.30073	2.62735	0.0134269	0.189462	203167_at
BMP and activin membrane-bound inhibitor homolog (Xenopus laevis)	778.181	2230.99	2.86693	2.10308	0.0439524	0.285787	203304_at
TGFB-induced factor (TALE family homeobox)	1046.61	2154.13	2.05819	3.46626	0.001615	0.136197	203313_s_at
ets variant gene 5 (ets-related molecule)	379.788	1008.2	2.65464	2.44026	0.0207986	0.217696	203348_s_at
ets variant gene 5 (ets-related molecule)	635.719	1858.79	2.92392	2.65769	0.0124901	0.187284	203349_s_at
hairy and enhancer of split 1, (Drosophila)	1215.34	2437.38	2.00552	2.4303	0.0212793	0.219528	203394_s_at
hairy and enhancer of split 1, (Drosophila)	603.644	1289.61	2.13638	2.98424	0.0056077	0.158523	203395_s_at
lamin A/C	1434.33	3593.46	2.50532	3.61503	0.00108653	0.124117	203411_s_at
microfibrillar-associated protein 2	908.362	2142.68	2.35884	2.28964	0.02925	0.248338	203417_at
EphA2	261.731	774.688	2.95986	2.77934	0.00931121	0.177139	203499_at
insulin-like growth factor 1 receptor	546.8	1334.58	2.4407	2.20298	0.0354173	0.265456	203628_at
Ets2 repressor factor	214.725	482.488	2.247	3.10722	0.00410819	0.149845	203643_at
glucosamine (N-acetyl)-6-sulfatase (Sanfilippo disease IIID)	449.044	957.656	2.13266	2.38164	0.0237797	0.229849	203676_at
frizzled homolog 7 (Drosophila)	534.131	1352.42	2.532	2.10736	0.0435519	0.284879	203705_s_at
sialyltransferase 4C (beta-galactoside alpha-2,3-sialyltransferase)	138.231	327.781	2.37125	2.60922	0.0140177	0.192502	203759_at
sprouty homolog 2 (Drosophila)	1214.22	2662.21	2.19253	2.2259	0.0336817	0.260447	204011_at
dual specificity phosphatase 4	249.519	2282.48	9.14753	2.42948	0.0213193	0.21949	204014_at
myosin light chain 1 slow a	1373.62	2997.38	2.1821	2.40515	0.0225401	0.224606	204173_at
guanine nucleotide binding protein (G protein), alpha 11 (Gq class)	206.806	427.219	2.06579	3.81899	0.000626375	0.124932	204248_at
cyclin-dependent kinase 2	715.375	1929.08	2.69659	2.27074	0.0305056	0.251274	204252_at
coated vesicle membrane protein	1442.11	2891.22	2.00485	2.33435	0.0264628	0.238792	204426_at
stanniocalcin 1	110.037	220.6	2.00477	3.22792	0.00301343	0.1482	204596_s_at
nuclear receptor subfamily 4, group A, member 2	435.419	1044.74	2.39939	2.05487	0.0486896	0.29808	204622_x_at
homeo box B7	175	364.981	2.08561	3.27086	0.00269608	0.146024	204778_x_at
homeo box B7	460.669	1203.91	2.6134	3.57945	0.00119511	0.126727	204779_s_at
myeloid leukemia factor 1	633.931	1312.49	2.0704	3.2705	0.00269864	0.145848	204784_s_at
proline rich 3	294.012	615.55	2.09362	2.25934	0.0312861	0.25257	204795_at
faciogenital dysplasia (Aarskog-Scott syndrome)	201.012	534.681	2.65994	3.73071	0.000795783	0.123449	204819_at
apical protein-like (Xenopus laevis)	263.087	711.019	2.70259	3.17937	0.0034152	0.149786	204967_at
radixin	210.537	426.044	2.0236	2.80298	0.00878876	0.174878	204969_s_at
glypican 4	231.688	1058.65	4.5693	2.22229	0.0339499	0.260836	204983_s_at
glypican 4	501.019	1521.13	3.03608	2.18491	0.0368409	0.269927	204984_at
profilin 2	2861.06	6757.91	2.36203	3.05315	0.00471331	0.152445	204992_s_at
hypothetical protein FLJ10613	384.65	1552.69	4.03664	4.54585	8.37102e-05	0.116873	205010_at
chromosome X open reading frame 6	214.406	433.494	2.02183	2.25877	0.0313257	0.252404	205088_at
v-maf musculoaponeurotic fibrosarcoma oncogene homolog F (avian)	342.744	766.05	2.23505	2.35875	0.025046	0.233989	205193_at
adaptor-related protein complex 1, sigma 1 subunit	190.938	512.431	2.68376	3.32487	0.00234234	0.141844	205196_s_at
hypothetical protein FLJ12687	225.806	579.212	2.56509	3.46178	0.00163425	0.1351	205238_at
leukemia inhibitory factor (cholinergic differentiation factor)	200.794	594.806	2.96227	2.67733	0.0119163	0.186701	205266_at
homeo box B6	181.531	405.113	2.23164	2.0731	0.0468477	0.294038	205366_s_at
neuronal PAS domain protein 2	114.35	270.4	2.36467	2.46738	0.0195384	0.21192	205459_s_at
protein tyrosine phosphatase, non-receptor type 14	111.519	360.731	3.23471	2.24097	0.0325826	0.257171	205503_at
protein tyrosine phosphatase, non-receptor type 11 (Noonan syndrome 1)	97.0938	209.338	2.15603	2.48891	0.0185884	0.208827	205868_s_at
adenosine A2b receptor	258.831	659.812	2.5492	2.89485	0.0070088	0.165855	205891_at
cAMP responsive element binding protein 5	97.1688	277.25	2.85328	2.21704	0.0343434	0.262017	205931_s_at
zinc finger protein 426	232.475	527.513	2.26911	3.32409	0.0023471	0.141451	205964_at
KIAA0563 gene product	168.331	438.744	2.60643	3.21742	0.00309632	0.149354	206088_at
forkhead box D1	126.688	882.469	6.96571	2.82925	0.00824074	0.172008	206307_s_at
ets variant gene 1	194.113	429.644	2.21337	2.14949	0.0397828	0.276718	206501_x_at
zinc finger protein 192	95.05	191.719	2.01703	2.85807	0.00767642	0.168486	206579_at
apolipoprotein B mRNA editing enzyme, catalytic polypeptide-like 3B	460.931	995.575	2.15992	2.07184	0.046973	0.29431	206632_s_at
sperm associated antigen 9	219.137	583.006	2.66046	4.03394	0.000347806	0.136574	206748_s_at
integrin, alpha 10	223.056	958.95	4.29914	2.54444	0.0163307	0.201082	206766_at
PTK7 protein tyrosine kinase 7	273.538	829.156	3.03123	2.97058	0.00580312	0.158865	207011_s_at
choroideremia (Rab escort protein 1)	71.3063	168.969	2.36962	3.27137	0.00269254	0.146147	207099_s_at
discoidin domain receptor family, member 1	802.138	2298.72	2.86575	2.957	0.00600375	0.16017	207169_x_at
phosphatidylinositol-4-phosphate 5-kinase, type I, alpha	487.825	986.906	2.02307	3.27581	0.00266163	0.145412	207391_s_at
FSH primary response (LRPR1 homolog, rat) 1	86.425	198.312	2.29462	3.51555	0.00141706	0.133379	207590_s_at
ATP-binding cassette, sub-family F (GCN20), member 2	493.419	998.394	2.02342	2.51147	0.0176383	0.205789	207622_s_at
centromere protein F, 350/400ka (mitosin)	1054.29	2526.1	2.39603	2.71324	0.0109302	0.184106	207828_s_at
lysosomal associated protein transmembrane 4 beta	3265.42	7206.68	2.20697	3.00386	0.00533782	0.157078	208029_s_at
NGFI-A binding protein 1 (EGR1 binding protein 1)	241.05	517.294	2.146	2.94351	0.00620969	0.161215	208047_s_at
tudor domain containing 3	382.906	775.875	2.02628	2.39943	0.022836	0.225941	208089_s_at
ataxia telangiectasia mutated (includes complementation groups A, C and D)	472.175	1103.31	2.33665	2.61786	0.0137334	0.19121	208442_s_at
gap junction protein, alpha 7, 45kDa (connexin 45)	94.4062	225.469	2.38828	3.85282	0.000571275	0.124841	208460_at
tetratricopeptide repeat domain 3	466.25	1084.92	2.3269	2.79617	0.00893644	0.176281	208664_s_at
melanoma antigen, family D, 2	1611.8	3396.21	2.10709	3.30616	0.00245951	0.142092	208682_s_at
protein kinase, DNA-activated, catalytic polypeptide	1785.82	3964.21	2.21983	3.33391	0.00228762	0.143011	208694_at
non-POU domain containing, octamer-binding	1823.56	4972.3	2.7267	3.30567	0.00246266	0.141299	208698_s_at
lysosomal associated protein transmembrane 4 beta	2255.62	6962.01	3.08652	3.27922	0.00263818	0.144444	208767_s_at
discoidin domain receptor family, member 1	797.413	2050.28	2.57116	2.92916	0.00643593	0.161903	208779_x_at
SWI/SNF related, matrix associated, actin dependent regulator of chromatin, subfamily a, member 4	261.913	655.294	2.50196	3.63658	0.00102551	0.126334	208793_x_at
interleukin enhancer binding factor 3, 90kDa	699.256	1639.05	2.34399	3.09127	0.00427858	0.151018	208931_s_at
CDC5 cell division cycle 5-like (S. pombe)	601.056	1261.48	2.09877	3.63605	0.00102696	0.125895	209055_s_at
tropomyosin 4	992.856	2193.62	2.20941	2.66846	0.0121723	0.186639	209344_at
tubulin, beta polypeptide	390.087	1052.25	2.69747	2.66973	0.0121352	0.186868	209372_x_at
dual specificity phosphatase 5	343.681	1229.34	3.57697	2.11473	0.0428709	0.282779	209457_at
TcD37 homolog	121.281	257.887	2.12636	2.72053	0.0107394	0.182977	209599_s_at
nuclear transport factor 2-like export factor 2	292.344	1244.86	4.25819	2.25796	0.0313823	0.252455	209629_s_at
adaptor-related protein complex 1, sigma 1 subunit	340.269	887.469	2.60814	4.48822	9.83873e-05	0.123629	209635_at
cyclin-dependent kinase inhibitor 2A (melanoma, p16, inhibits CDK4)	552.544	2667.52	4.82771	2.41338	0.0221204	0.223166	209644_x_at
protein kinase C, iota	102.138	241.975	2.36911	3.95845	0.00042798	0.128042	209677_at
pleckstrin homology-like domain, family A, member 2	1014.88	3719.41	3.66489	2.52848	0.0169519	0.203447	209803_s_at
TPX2, microtubule-associated protein homolog (Xenopus laevis)	1008.17	2167.21	2.14964	2.53261	0.0167893	0.202755	210052_s_at
phosphatidylinositol-4-phosphate 5-kinase, type I, alpha	112.694	352.994	3.13233	3.3157	0.00239909	0.141198	210256_s_at
solute carrier family 4, sodium bicarbonate cotransporter, member 7	124.431	280.281	2.2525	3.05686	0.00466923	0.152591	210286_s_at
tyrosine 3-monooxygenase/tryptophan 5-monooxygenase activation protein, epsilon polypeptide	656.581	1328.78	2.02379	2.17072	0.0379958	0.272432	210317_s_at
non-POU domain containing, octamer-binding	2720.07	6164.59	2.26634	3.38721	0.0019894	0.139263	210470_x_at
protein kinase, DNA-activated, catalytic polypeptide	969.038	2439.01	2.51694	3.24774	0.00286276	0.146228	210543_s_at
discoidin domain receptor family, member 1	1101.49	2268.65	2.05962	2.47393	0.0192445	0.210642	210749_x_at
SAR1a gene homolog 1 (S. cerevisiae)	187.125	390.506	2.08687	2.65076	0.0126986	0.187944	210790_s_at
solute carrier family 6 (neurotransmitter transporter, creatine), member 8	369.344	770.756	2.08683	2.19039	0.0364039	0.268368	210854_x_at
general transcription factor II, i	372.231	784.544	2.10768	2.7955	0.00895107	0.176293	210892_s_at
aspartate beta-hydroxylase	1267.18	3531.27	2.78671	2.53599	0.0166569	0.202419	210896_s_at
fibroblast growth factor receptor 1 (fms-related tyrosine kinase 2, Pfeiffer syndrome)	214.069	548.725	2.56331	2.16219	0.038705	0.273614	210973_s_at
MCM7 minichromosome maintenance deficient 7 (S. cerevisiae)	854.663	1763.8	2.06374	2.77405	0.00943187	0.176758	210983_s_at
NIMA (never in mitosis gene a)-related kinase 2	166.95	399.781	2.39462	2.47874	0.0190317	0.209958	211080_s_at
phosphatidylinositol-4-phosphate 5-kinase, type I, alpha	152.444	447.25	2.93387	3.20682	0.00318217	0.15004	211205_x_at
heat shock transcription factor 2	126.506	280.337	2.216	2.35948	0.0250045	0.234124	211220_s_at
mutS homolog 6 (E. coli)	700.837	1583.34	2.25922	2.78312	0.00922579	0.176987	211450_s_at
kinesin family member 2C	219.363	456.931	2.083	2.35055	0.0255141	0.23556	211519_s_at
vascular endothelial growth factor	434.875	1070.85	2.46243	2.65365	0.0126112	0.187755	211527_x_at
trophinin	168.9	416.044	2.46325	2.13988	0.0406158	0.277972	211701_s_at
abl interactor 2	497.525	999.888	2.00972	3.16071	0.00358292	0.147853	211793_s_at
cyclin-dependent kinase 2	301.106	1081.36	3.5913	2.50227	0.0180203	0.207167	211804_s_at
cyclin E2	179.031	486.438	2.71705	2.27994	0.0298881	0.249541	211814_s_at
stress-induced-phosphoprotein 1 (Hsp70/Hsp90-organizing protein)	662.438	1523.01	2.29909	2.30906	0.0280084	0.244912	212009_s_at
polypyrimidine tract binding protein 1	607.263	1347.08	2.21827	3.0882	0.00431205	0.151349	212016_s_at
lamin A/C	1066.25	2584.07	2.42352	3.7418	0.000772275	0.123618	212086_x_at
Chromobox homolog 5 (HP1 alpha homolog, Drosophila)	805.587	1837.59	2.28106	2.60092	0.014296	0.193887	212126_at
MCM4 minichromosome maintenance deficient 4 (S. cerevisiae)	421.881	1363.58	3.23214	3.12236	0.00395254	0.149371	212141_at
MCM4 minichromosome maintenance deficient 4 (S. cerevisiae)	194.037	496.962	2.56117	3.03482	0.00493698	0.155089	212142_at
KIAA0090 protein	433.812	930.712	2.14543	2.55517	0.0159244	0.199401	212396_s_at
neural precursor cell expressed, developmentally down-regulated 4-like	504.375	1196.32	2.37188	2.54849	0.0161761	0.200455	212445_s_at
neural precursor cell expressed, developmentally down-regulated 4-like	290.656	623.244	2.14426	3.04574	0.0048025	0.152968	212448_at
block of proliferation 1	285	776.469	2.72445	2.79223	0.00902282	0.176461	212563_at
sortilin 1	572.3	1205.71	2.10677	2.56379	0.0156052	0.197868	212807_s_at
chromosome 14 open reading frame 78	591.956	1677.04	2.83305	3.13699	0.00380741	0.14904	212992_at
plexin A2	330.125	663.344	2.00937	2.47998	0.0189772	0.210002	213030_s_at
GPI deacylase	442.35	1063.31	2.40377	2.38027	0.023854	0.230036	213469_at
SRY (sex determining region Y)-box 4	391.525	811.938	2.07378	2.50896	0.0177418	0.205754	213668_s_at
RNA binding motif protein 9	525.45	1148.07	2.18492	3.08856	0.00430816	0.151424	213901_x_at
v-myb myeloblastosis viral oncogene homolog (avian)-like 1	372.387	789.625	2.12044	2.63161	0.0132918	0.189793	213906_at
twist homolog 1 (acrocephalosyndactyly 3; Saethre-Chotzen syndrome) (Drosophila)	504.869	1722.61	3.41199	2.46454	0.0196668	0.212214	213943_at
cortactin	208.556	461.087	2.21085	2.51115	0.0176517	0.205753	214073_at
tight junction protein 1 (zona occludens 1)	354.569	734.7	2.07209	3.44453	0.00171051	0.136901	214168_s_at
coatomer protein complex, subunit alpha	428.844	958.944	2.23611	2.6935	0.0114625	0.185488	214336_s_at
exosome component 2	236.431	500.231	2.11576	3.15165	0.00366711	0.147689	214507_s_at
neuropilin 2	187.619	409.825	2.18435	2.30169	0.0284739	0.246411	214632_at
hypothetical protein 15E1.2	312.806	869.019	2.77814	3.81973	0.000625123	0.12568	214711_at
FSH primary response (LRPR1 homolog, rat) 1	151.287	401.819	2.65599	3.61024	0.00110057	0.124588	214804_at
calumenin	1034.16	3746.54	3.62277	2.78335	0.00922049	0.177021	214845_s_at
RAB GTPase activating protein 1	133.894	280.019	2.09135	2.79215	0.00902453	0.17622	215070_x_at
dihydrolipoamide S-succinyltransferase (E2 component of 2-oxo-glutarate complex)	713.75	1523.06	2.13388	4.02833	0.000353221	0.134497	215210_s_at
pogo transposable element with ZNF domain	393.094	967.956	2.46241	2.78647	0.00915071	0.17649	215281_x_at
homer homolog 3 (Drosophila)	242.344	563.881	2.32678	2.49969	0.0181288	0.207182	215489_x_at
SMA4	801.4	2020.14	2.52076	2.85968	0.00764587	0.168996	215599_at
primase, polypeptide 2A, 58kDa	238.787	540.513	2.26357	2.72529	0.0106166	0.182994	215708_s_at
brain acyl-CoA hydrolase	203.331	409.831	2.01558	2.14245	0.0403919	0.27765	215728_s_at
G-2 and S-phase expressed 1	140.975	282.281	2.00235	2.68483	0.0117038	0.185921	215942_s_at
tenascin C (hexabrachion)	179.5	819.219	4.56389	2.67392	0.0120139	0.186602	216005_at
Rho-related BTB domain containing 3	214.025	496.606	2.32032	3.15943	0.00359473	0.148097	216048_s_at
synovial sarcoma translocation, chromosome 18	230.606	588.138	2.5504	2.20418	0.0353243	0.265312	216684_s_at
protein tyrosine phosphatase, non-receptor type 12	405.969	1227.55	3.02375	4.01763	0.000363773	0.132493	216915_s_at
adenomatosis polyposis coli	113.819	304.325	2.67377	3.82326	0.000619153	0.12754	216933_x_at
lamin B2	269.769	623.031	2.3095	4.1586	0.000246516	0.123904	216952_s_at
plectin 1, intermediate filament binding protein 500kDa	257.962	626.519	2.42872	2.69099	0.0115316	0.185651	216971_s_at
homeo box B7	409.481	1054.59	2.57542	3.92397	0.00047038	0.127109	216973_s_at
drebrin 1	232.262	594.356	2.55898	3.32994	0.00231153	0.141686	217025_s_at
ets variant gene 1	156.669	334.081	2.13241	2.25996	0.0312434	0.252713	217061_s_at
enolase 1, (alpha)	4381.61	10683.8	2.43834	2.87011	0.00745146	0.168099	217294_s_at
phosphoglycerate kinase 1	4852.24	10909.8	2.2484	3.73237	0.000792217	0.12366	217356_s_at
fusion (involved in t(12;16) in malignant liposarcoma)	653.581	1329.33	2.03392	2.50085	0.0180799	0.207189	217370_x_at
phosphoribosylglycinamide formyltransferase, phosphoribosylglycinamide synthetase, phosphoribosylaminoimidazole synthetase	215.019	435.575	2.02575	2.93877	0.00628358	0.161962	217445_s_at
NCK-associated protein 1	172.537	383.062	2.22017	3.09482	0.00424008	0.150293	217465_at
CDNA FLJ38765 fis, clone KIDNE2014489	348.469	752.681	2.15997	3.20538	0.00319403	0.149199	217610_at
217704_x_at	203.019	710.419	3.49928	3.24508	0.00288253	0.146642	217704_x_at
golgi phosphoprotein 2	1140.84	3746.18	3.28369	3.25721	0.00279336	0.145946	217771_at
signal sequence receptor, gamma (translocon-associated protein gamma)	422.069	946.206	2.24183	2.88194	0.00723662	0.167462	217790_s_at
enabled homolog (Drosophila)	1974.59	4167.15	2.11039	2.46256	0.0197569	0.21273	217820_s_at
beta-site APP-cleaving enzyme 2	1160.39	2383.34	2.0539	2.18156	0.037111	0.270643	217867_x_at
CAAX box 1	274.319	556.663	2.02925	3.2334	0.00297102	0.147559	217948_at
pleckstrin homology-like domain, family A, member 1	1018.29	4155.26	4.08063	3.11478	0.00402975	0.148929	217996_at
pleckstrin homology-like domain, family A, member 1	578.712	2250.51	3.88882	2.73762	0.0103045	0.182239	217997_at
pleckstrin homology-like domain, family A, member 1	203.225	636.65	3.13273	2.43603	0.0210012	0.218363	217998_at
pleckstrin homology-like domain, family A, member 1	215.675	1460.58	6.77211	2.40408	0.0225953	0.224799	217999_s_at
tribbles homolog 3 (Drosophila)	588.194	1483.3	2.52179	2.1401	0.0405963	0.278066	218145_at
hypothetical protein FLJ10534	609.737	1388.67	2.27749	3.85561	0.000566946	0.124982	218156_s_at
kinesin family member 4A	423.9	864.312	2.03895	2.55964	0.0157584	0.198508	218355_at
GTF2I repeat domain containing 1	550.956	1267.39	2.30035	3.13504	0.00382645	0.14932	218412_s_at
hypoxia-inducible protein 2	626.506	1361.54	2.17323	2.10478	0.0437929	0.285489	218507_at
hypothetical protein FLJ20421	462.05	984.231	2.13014	2.17069	0.0379981	0.27237	218516_s_at
8D6 antigen	357.95	761.712	2.12799	3.25762	0.00279039	0.146705	218529_at
hypothetical protein FLJ10520	248.325	505.45	2.03544	3.14061	0.00377229	0.148359	218564_at
nestin	798.325	3107.19	3.89214	2.25922	0.0312948	0.252559	218678_at
acid phosphatase 6, lysophosphatidic	735.038	1526.01	2.0761	2.61715	0.0137564	0.191001	218795_at
hypothetical protein FLJ13352	104.162	241.625	2.31969	2.24162	0.0325356	0.257204	218800_at
leucine rich repeat containing 1	582.656	1250.04	2.14541	2.50514	0.0179003	0.206734	218816_at
neuropilin (NRP) and tolloid (TLL)-like 2	656.325	1507.75	2.29726	2.07865	0.0462999	0.291986	218888_s_at
homeo box C10	164.481	678.413	4.12456	2.69408	0.0114464	0.185707	218959_at
RAS protein activator like 2	93.5625	270.594	2.89212	4.32714	0.00015433	0.121202	219026_s_at
twisted gastrulation homolog 1 (Drosophila)	309.762	678.112	2.18914	2.55118	0.0160746	0.200085	219201_s_at
carnitine deficiency-associated gene expressed in ventricle 1	553.506	1151.68	2.0807	2.34597	0.0257794	0.236705	219372_at
chromosome 18 open reading frame 11	406.712	1084.49	2.66649	2.55615	0.0158881	0.199244	219377_at
four jointed box 1 (Drosophila)	178.838	452.15	2.52827	2.18618	0.0367396	0.269735	219522_at
low density lipoprotein-related protein 12	250.9	1038.96	4.14092	3.49426	0.00149949	0.133158	219631_at
KIAA1608	172.644	362.125	2.09753	3.15003	0.00368237	0.147125	219763_at
hypothetical protein FLJ10979	84.375	192.512	2.28163	2.22292	0.033903	0.260715	219794_at
CGI-146 protein	88.7	232.488	2.62105	3.12232	0.00395291	0.14916	219875_s_at
FYVE, RhoGEF and PH domain containing 6	178.994	486.656	2.71884	2.60383	0.014198	0.193079	219901_at
hypothetical protein FLJ23548	112.719	326.431	2.89598	3.29473	0.00253387	0.14214	219973_at
anthrax toxin receptor 1	125.556	281.081	2.23869	2.64432	0.0128953	0.18765	220092_s_at
chromosome 19 open reading frame 28	271.75	724.631	2.66654	2.05508	0.0486683	0.298168	220178_at
kelch-like 7 (Drosophila)	207.287	441.156	2.12823	2.33866	0.0262075	0.237855	220238_s_at
low density lipoprotein-related protein 12	206.4	747.638	3.62227	3.32483	0.00234257	0.141517	220253_s_at
low density lipoprotein-related protein 12	69.85	417.312	5.97441	3.44216	0.00172124	0.137322	220254_at
DEP domain containing 1	180.231	553.288	3.06988	2.67417	0.0120068	0.186722	220295_x_at
hypothetical protein FLJ10246	102.1	210.363	2.06036	2.96955	0.00581819	0.158587	220458_at
zinc finger protein 532	1067.6	2820.84	2.64222	2.16168	0.0387476	0.273607	220617_s_at
HP1-BP74	760.919	1526.17	2.00569	3.26324	0.00274999	0.145495	220633_s_at
ATPase, Na+/K+ transporting, alpha 1 polypeptide	4270.97	9935.67	2.32633	2.32375	0.0271011	0.241004	220948_s_at
RAB23, member RAS oncogene family	303.525	667.694	2.1998	2.25137	0.031843	0.254774	220955_x_at
kinesin family member 18A	194.812	421.544	2.16384	2.73615	0.0103412	0.182376	221258_s_at
sprouty homolog 4 (Drosophila)	509.006	1719.07	3.3773	2.39884	0.0228669	0.225802	221489_s_at
eukaryotic translation initiation factor 4E binding protein 1	775.65	1579.24	2.03603	2.35096	0.0254904	0.235775	221539_at
growth differentiation factor 15	357.269	4424.49	12.3842	2.2412	0.0325655	0.257117	221577_x_at
TAF9-like RNA polymerase II, TATA box binding protein (TBP)-associated factor, 31kDa	317.4	792.85	2.49795	2.8961	0.00698712	0.165654	221618_s_at
BRCA1 interacting protein C-terminal helicase 1	149.175	334.369	2.24145	2.41529	0.0220238	0.223088	221703_at
chloride intracellular channel 4	576.531	1484.33	2.57458	2.9787	0.00568626	0.157902	221881_s_at
putative NFkB activating protein 373	837.306	2096.32	2.50365	2.62147	0.013616	0.190951	221958_s_at
MCM4 minichromosome maintenance deficient 4 (S. cerevisiae)	166.444	397.913	2.39067	2.75378	0.0099086	0.179793	222037_at
G protein-coupled receptor 172A	202.519	475.4	2.34744	3.3014	0.00249019	0.141586	222155_s_at
v-maf musculoaponeurotic fibrosarcoma oncogene homolog F (avian)	1562.4	4885.73	3.12707	2.26808	0.0306864	0.251773	36711_at
neuronal PAS domain protein 2	104.019	268.231	2.57868	3.77337	0.000708984	0.123732	39548_at
neuronal PAS domain protein 2	270.05	908.438	3.36396	3.47027	0.00159793	0.137057	39549_at
TEA domain family member 4	151.431	317.05	2.09369	3.25157	0.00283446	0.145373	41037_at
leucine zipper, putative tumor suppressor 1	213.369	542.419	2.54217	2.19999	0.0356492	0.266083	47550_at
ring finger and KH domain containing 1	187.856	404.506	2.15328	2.91668	0.00663895	0.163092	91816_f_at

## Sheet: Downregulated Genes
Name	TG MS Human Affymetrix NO TG formed	TG MS-Human tumor-Affymetrix amplification	Fold Change	t Statistic	P Value	FDR	Spot Identifier
interleukin 12 receptor, beta 1	316.4	149.106	0.471259	-2.6615	0.0123766	0.187033	1552584_at
242025_at	259.231	116.744	0.450346	-2.33776	0.0262608	0.237995	242025_at
241897_at	1363.56	543.788	0.398799	-2.34186	0.0260194	0.23709	241897_at
241956_at	624.919	291.1	0.465821	-2.89677	0.00697553	0.165692	241956_at
242563_at	827.569	248.137	0.299839	-2.74377	0.0101521	0.181203	242563_at
239296_at	867.006	414.519	0.478104	-2.51119	0.0176498	0.205827	239296_at
240154_at	636.419	264.019	0.414851	-3.43919	0.00173481	0.137531	240154_at
240245_at	734.494	339.275	0.461917	-2.54975	0.0161284	0.200258	240245_at
MRNA; cDNA DKFZp667O0320 (from clone DKFZp667O0320)	421.413	156.363	0.371044	-2.6834	0.0117438	0.18597	240890_at
239175_at	684.8	304.587	0.444783	-2.73016	0.0104923	0.182731	239175_at
239849_at	328.644	99.0687	0.301447	-2.25181	0.0318119	0.254688	239849_at
239167_at	341.206	163.081	0.477955	-3.25741	0.00279187	0.146477	239167_at
239409_at	1027.01	443.206	0.431552	-4.32098	0.000157003	0.119565	239409_at
239629_at	3292.59	1507.01	0.457698	-3.37088	0.00207656	0.141044	239629_at
239946_at	963.244	358.387	0.372063	-2.27462	0.0302435	0.250593	239946_at
240665_at	948.506	288.875	0.304558	-3.05364	0.00470742	0.152845	240665_at
239294_at	1403.78	283.462	0.201929	-2.87938	0.00728257	0.167599	239294_at
239661_at	228.981	100.525	0.43901	-2.482	0.0188886	0.209853	239661_at
239845_at	294.144	117.681	0.400081	-2.27706	0.03008	0.250312	239845_at
T-cell activation kelch repeat protein	684.144	177.244	0.259074	-2.31791	0.0274583	0.242465	239835_at
FLJ46385 protein	266.206	126.056	0.473529	-2.06199	0.0479631	0.296814	238149_at
238601_at	1241.54	545.55	0.439415	-3.53984	0.00132834	0.130912	238601_at
237849_at	486.694	144.981	0.29789	-2.49161	0.0184722	0.208079	237849_at
guanylate binding protein 5	263.85	131.1	0.496873	-2.05702	0.0484691	0.297746	238581_at
ankyrin repeat domain 13	351.6	173.637	0.49385	-2.71837	0.0107955	0.183312	238851_at
238771_at	275.669	133.575	0.484549	-3.79121	0.000675497	0.123014	238771_at
zinc finger protein 540	235.438	96.9125	0.411627	-2.66556	0.0122571	0.187027	238454_at
238558_at	1389.87	540.794	0.389097	-3.16401	0.00355265	0.147573	238558_at
ankyrin repeat domain 29	578.644	168.681	0.291511	-2.60551	0.0141415	0.192937	238332_at
prostaglandin-endoperoxide synthase 1 (prostaglandin G/H synthase and cyclooxygenase)	631.4	214.55	0.3398	-2.14174	0.0404531	0.277767	238669_at
242827_x_at	952.319	225.475	0.236764	-2.28633	0.0294662	0.249164	242827_x_at
hypothetical protein FLJ32028	725.344	231.794	0.319564	-2.58946	0.0146887	0.194901	238063_at
238297_at	297.587	109.362	0.367497	-2.78819	0.00911228	0.176562	238297_at
nuclear antigen Sp100	628.75	169.787	0.27004	-3.14976	0.00368489	0.146992	237426_at
RNA binding motif, single stranded interacting protein	1893.14	910.337	0.480862	-2.35067	0.0255072	0.235669	238447_at
238524_at	430.631	158.044	0.367005	-3.02796	0.00502328	0.154896	238524_at
238668_at	1872.4	584.825	0.31234	-2.15664	0.0391725	0.274984	238668_at
237753_at	285.625	120.35	0.421357	-2.16653	0.0383423	0.272892	237753_at
236583_at	357.225	119.869	0.335555	-3.52703	0.00137442	0.132339	236583_at
235616_at	598.281	230.15	0.384685	-2.06586	0.0475724	0.295999	235616_at
NOD3 protein	942.337	152.275	0.161593	-2.7031	0.0112005	0.185184	236295_s_at
golgi associated PDZ and coiled-coil motif containing	619.888	277.206	0.447188	-2.63293	0.0132499	0.189842	236862_at
237176_at	436.831	216.194	0.494914	-2.78789	0.00911905	0.176285	237176_at
235155_at	224.775	94.5625	0.420698	-2.47956	0.0189956	0.209837	235155_at
epithelial stromal interaction 1 (breast)	815.962	359.85	0.441013	-2.05281	0.0489021	0.298291	235276_at
similar to 6-pyruvoyl-tetrahydropterin synthase	541.256	110.956	0.204998	-3.36467	0.00211066	0.141448	235657_at
236293_at	1898.99	257.812	0.135763	-2.19094	0.0363608	0.268207	236293_at
hypothetical protein FLJ10803	329.562	101.525	0.30806	-2.05469	0.0487087	0.298051	232330_at
dedicator of cytokinesis 8	1202.74	314	0.261071	-3.60302	0.00112207	0.125887	232843_s_at
236975_at	303.9	150.225	0.494324	-2.98933	0.00553647	0.157395	236975_at
232297_at	1424.47	581.9	0.408501	-2.76358	0.00967536	0.178264	232297_at
vacuolar protein sorting 13C (yeast)	210.762	104.9	0.497717	-3.70544	0.000852011	0.125952	232386_at
cathepsin S	3803.83	1566.75	0.411887	-3.69222	0.000882939	0.126075	232617_at
chromosome 6 open reading frame 111	644.356	296.163	0.459625	-2.91165	0.00672263	0.163549	230375_at
CDNA FLJ38468 fis, clone FEBRA2021864	368.506	132.506	0.359577	-2.30103	0.0285157	0.246518	231109_at
CDNA FLJ14242 fis, clone OVARC1000678	360.744	173.556	0.481107	-2.08856	0.0453346	0.289531	229687_s_at
T-cell activation GTPase activating protein	1983.63	546.319	0.275413	-2.26941	0.0305954	0.251437	229723_at
DEAD (Asp-Glu-Ala-Asp) box polypeptide 17	2071.65	964.519	0.46558	-2.52098	0.0172516	0.204409	230180_at
RNA polymerase I transcription factor RRN3	383.625	188.481	0.491316	-3.78063	0.000695157	0.123028	230328_at
headcase homolog (Drosophila)	409.363	172.119	0.420456	-2.18514	0.0368232	0.269875	230529_at
230590_at	774.219	275.875	0.356327	-2.08738	0.0454485	0.28989	230590_at
murine retrovirus integration site 1 homolog	486.919	154.269	0.316826	-2.8835	0.00720876	0.167279	230214_at
purinergic receptor P2Y, G-protein coupled, 8	1291.04	172.662	0.133739	-2.58324	0.0149062	0.195516	229686_at
amyloid beta (A4) precursor protein-binding, family B, member 1 interacting protein	2956.76	861.862	0.291489	-3.76606	0.000723184	0.124482	230925_at
230970_at	1041.73	365.712	0.351062	-2.32769	0.0268624	0.239985	230970_at
231332_at	231.525	109.138	0.471385	-2.05491	0.048686	0.298131	231332_at
CDNA FLJ13432 fis, clone PLACE1002537	196.169	93.9562	0.478956	-2.46747	0.0195341	0.211965	229695_at
229968_at	842.562	297.644	0.35326	-2.49037	0.0185253	0.208397	229968_at
CDNA clone IMAGE:30367357, partial cds	440.394	129.494	0.294041	-2.55344	0.0159896	0.199818	229779_at
formin binding protein 1	1339.26	651.25	0.486275	-2.58468	0.0148556	0.195157	230389_at
230707_at	599.481	179.512	0.299446	-2.85105	0.0078104	0.168773	230707_at
230735_at	409.163	193.431	0.472749	-2.8859	0.00716612	0.167216	230735_at
lymphocyte antigen 9	613.487	86.8875	0.141629	-2.69919	0.0113065	0.184628	231124_x_at
hypothetical protein FLJ22833	1220.84	591.612	0.484596	-2.39112	0.0232728	0.227841	233085_s_at
229937_x_at	1200.22	277.137	0.230906	-2.65189	0.0126643	0.1881	229937_x_at
membrane-spanning 4-domains, subfamily A, member 6A	1502.34	355.981	0.236952	-2.6269	0.0134414	0.189454	230550_at
acyl-Coenzyme A oxidase 1, palmitoyl	1192.71	569.431	0.477425	-2.19833	0.0357789	0.266181	227962_at
chromosome 10 open reading frame 128	1747.46	515.75	0.295143	-3.88095	0.000529078	0.124264	228372_at
hypothetical protein MGC24133	1347.67	531.587	0.39445	-2.30167	0.0284747	0.246333	228532_at
228812_at	2784.44	831.788	0.298727	-2.59599	0.0144638	0.194588	228812_at
SH3 and multiple ankyrin repeat domains 3	927.481	350.663	0.37808	-3.1722	0.00347879	0.148936	227923_at
228869_at	1065.5	195.769	0.183734	-3.13148	0.00386142	0.149294	228869_at
228854_at	930.794	304.531	0.327174	-2.8019	0.00881202	0.175063	228854_at
229308_at	348.756	100.419	0.287934	-2.38411	0.0236465	0.229267	229308_at
ring finger protein (C3HC4 type) 159	816.744	385.575	0.472088	-2.14873	0.0398479	0.276941	227935_s_at
flavin containing monooxygenase 2	1347.94	257.019	0.190676	-3.07806	0.00442468	0.152116	228268_at
CDNA FLJ41270 fis, clone BRAMY2036387	1809.69	792.575	0.437962	-2.07182	0.0469749	0.294175	228528_at
hypothetical protein FLJ21438	429.137	202.975	0.472984	-3.15594	0.00362699	0.148695	228677_s_at
adrenergic, beta, receptor kinase 2	2047.78	510.994	0.249535	-2.59453	0.014514	0.195055	228771_at
Clone IMAGE:5755907, mRNA	619.856	102.344	0.165109	-2.43276	0.0211595	0.218921	228826_at
similar to coenzyme A diphosphatase	613.156	221.387	0.361062	-2.33461	0.0264475	0.23874	228855_at
ring finger protein (C3HC4 type) 159	1333.31	656.769	0.492587	-2.91025	0.00674592	0.163641	229194_at
229498_at	4083.03	1416.19	0.346848	-2.27112	0.03048	0.251228	229498_at
228766_at	2877.56	749.288	0.26039	-2.05658	0.0485151	0.297664	228766_at
229543_at	289.594	90.1437	0.311277	-3.79547	0.000667724	0.125228	229543_at
glycoprotein, alpha-galactosyltransferase 1	1398.67	641.538	0.458675	-2.38192	0.0237645	0.229968	228376_at
CDC-like kinase 4	1090.71	511.144	0.468633	-2.44609	0.0205213	0.21669	228751_at
adhesion molecule AMICA	676.375	161.869	0.239318	-3.79153	0.000674905	0.123803	228094_at
claudin 11 (oligodendrocyte transmembrane protein)	1057.96	275.55	0.260455	-2.32838	0.0268209	0.240042	228335_at
CDNA FLJ34866 fis, clone NT2NE2014113	778.675	378.556	0.486154	-2.59836	0.0143829	0.194226	228390_at
hypothetical protein LOC150166	1045	492.406	0.471202	-3.15477	0.00363792	0.1489	229295_at
hypothetical protein MGC16044	422.156	187.031	0.443038	-2.42898	0.021344	0.219565	228298_at
228592_at	5604.59	94.1625	0.016801	-2.11616	0.0427394	0.282356	228592_at
hypothetical protein FLJ21986	1563.3	552.575	0.353467	-2.72354	0.0106616	0.182767	228728_at
G protein-coupled receptor 146	282.506	91.3438	0.323334	-3.07756	0.00443028	0.1521	228770_at
hypothetical protein FLJ20668	1108.51	441.762	0.398518	-2.44341	0.0206482	0.217026	229383_at
ectonucleoside triphosphate diphosphohydrolase 1	413.681	170.488	0.412123	-3.51355	0.00142458	0.131622	228585_at
chromosome X open reading frame 10	720.156	344.05	0.477744	-3.12732	0.00390275	0.149285	228752_at
hypothetical gene supported by BC040064	994.331	369.012	0.371116	-2.84742	0.00788057	0.169126	229041_s_at
Full length insert cDNA clone ZA84A12	1369.28	420.706	0.307247	-2.70913	0.011039	0.184211	229391_s_at
kelch-like 6 (Drosophila)	1119.08	329.538	0.294471	-2.65698	0.0125111	0.187264	228167_at
human immune associated nucleotide 2	1279.53	397.994	0.311048	-3.61602	0.00108367	0.124925	229367_s_at
229623_at	798.775	388.669	0.486581	-2.28551	0.0295201	0.249117	229623_at
napsin B aspartic peptidase pseudogene	1239.88	179.338	0.144642	-2.56595	0.0155262	0.197664	228055_at
immune associated nucleotide	1378.28	378.425	0.274564	-3.81829	0.000627568	0.124184	228071_at
activating transcription factor 7 interacting protein 2	1018.79	268.956	0.263995	-2.47829	0.0190512	0.20999	228381_at
Full length insert cDNA clone ZA84A12	3615.12	973.994	0.269422	-3.05097	0.00473939	0.152504	229390_at
hypothetical protein DKFZp434D2328	1070.99	425.119	0.396941	-2.5204	0.017275	0.204397	228471_at
similar to annexin II receptor	383.681	139.787	0.364332	-3.21512	0.00311473	0.149668	227877_at
228006_at	2057.39	902.319	0.438575	-3.91788	0.000478281	0.12265	228006_at
chromosome 6 open reading frame 189	460.069	213.781	0.464672	-2.15182	0.0395829	0.276398	228875_at
zinc finger protein 542	252.194	119.3	0.473049	-2.24866	0.0320338	0.254922	229187_at
hypothetical protein DKFZp434D2328	2291.71	997.5	0.435264	-2.20842	0.0349983	0.264127	226641_at
FGD1 family, member 3	685.288	221.738	0.323569	-3.71842	0.000822667	0.124545	227811_at
FLJ20202 protein	3638.24	611.725	0.168137	-2.08089	0.0460799	0.291549	226811_at
epidermodysplasia verruciformis 2	744.344	208.137	0.279626	-3.08349	0.00436401	0.15148	227353_at
X (inactive)-specific transcript	5784.27	1751.62	0.302825	-2.64511	0.012871	0.187405	227671_at
Janus kinase 3 (a protein tyrosine kinase, leukocyte)	980.819	247.675	0.252519	-3.69847	0.000868181	0.126117	227677_at
serine (or cysteine) proteinase inhibitor, clade B (ovalbumin), member 9	835.369	415.225	0.497056	-2.55773	0.015829	0.198899	242814_at
interferon-induced protein with tetratricopeptide repeats 2	1201.34	586.25	0.487995	-2.54225	0.0164147	0.201524	226757_at
similar to embigin	3696.46	1114.54	0.301517	-2.38084	0.0238229	0.230001	226789_at
FYN binding protein (FYB-120/130)	1370.59	356.288	0.259952	-3.95949	0.000426764	0.129217	227266_s_at
hypothetical protein FLJ20605	934.706	354.944	0.379738	-2.21021	0.0348608	0.263644	227417_at
SH2 domain containing 3C	704.019	248.425	0.352867	-5.35765	8.48e-06	0.213235	226673_at
macrophage expressed gene 1	2844.67	1022.97	0.359609	-2.2919	0.0291029	0.247759	226818_at
227344_at	709.85	128.037	0.180373	-4.21193	0.000212632	0.124271	227344_at
dedicator of cytokinesis 11	3036.43	982.306	0.323507	-3.08277	0.00437204	0.151341	226875_at
CDNA FLJ26764 fis, clone PRS02668	5083.88	2340.37	0.460351	-2.21097	0.0348033	0.263923	227052_at
227749_at	527.744	145.287	0.275299	-3.38959	0.00197699	0.13917	227749_at
CDNA FLJ35131 fis, clone PLACE6008824	2944.22	959.831	0.326005	-2.71194	0.0109645	0.18419	226773_at
major histocompatibility complex, class II, DO alpha	1415.05	355.944	0.251541	-2.9295	0.00643046	0.161928	226878_at
synaptopodin 2	1601.25	254.556	0.158973	-2.81145	0.00860845	0.173906	227662_at
227762_at	552.587	195.812	0.354356	-3.13409	0.00383571	0.149219	227762_at
hypothetical protein LOC257106	1360.99	359.894	0.264436	-3.00804	0.00528202	0.157651	226219_at
226525_at	3661.88	1603.31	0.437837	-2.58007	0.0150183	0.195558	226525_at
family with sequence similarity 20, member A	532.594	179.831	0.337652	-2.15283	0.0394965	0.276102	226804_at
HECT domain containing 1	229.45	96.9875	0.422696	-4.13472	0.000263355	0.129772	1570251_at
1568943_at	320.769	120.356	0.375212	-2.84629	0.00790247	0.169163	1568943_at
hypothetical protein LOC144571	454.144	222.5	0.489933	-3.15245	0.00365965	0.147626	1564139_at
MRNA; cDNA DKFZp761L0320 (from clone DKFZp761L0320)	473.131	142.569	0.30133	-3.15051	0.00367785	0.147178	1563473_at
1563075_s_at	430.887	191.769	0.445055	-3.17442	0.003459	0.149876	1563075_s_at
CDNA FLJ23860 fis, clone LNG08308	328.587	155.769	0.474056	-2.26303	0.0310314	0.252297	1564077_at
Full length insert cDNA clone YB22D01	388.606	193.431	0.497756	-2.57668	0.0151388	0.196009	1561166_a_at
kelch-like 6 (Drosophila)	450.137	154.644	0.343548	-2.46117	0.0198205	0.212867	1560396_at
MRNA; cDNA DKFZp434N0220 (from clone DKFZp434N0220)	517.556	159.613	0.308396	-2.41249	0.0221654	0.223262	1562289_at
Rho GTPase activating protein 9	2014.82	459.669	0.228144	-3.3851	0.00200042	0.139646	224451_x_at
immunity associated protein 1	319.312	119.213	0.373341	-3.66783	0.000942889	0.126041	1552315_at
DKFZP434C171 protein	383.919	79.2938	0.206538	-3.61226	0.00109465	0.124478	1553102_a_at
immunity associated protein 1	690.169	196.65	0.28493	-3.64172	0.00101145	0.126462	1552318_at
sialic acid binding Ig-like lectin 10	762.669	180.512	0.236685	-2.08579	0.0456021	0.290428	1552807_a_at
immunity associated protein 1	1012.77	305.494	0.301642	-3.40967	0.00187525	0.140259	1552316_a_at
neighbor of BRCA1 gene 2	584.694	292.05	0.499492	-2.90455	0.00684214	0.164703	1553992_s_at
FGD1 family, member 2	2843.21	852.825	0.299952	-2.69645	0.0113813	0.185368	1553906_s_at
caspase recruitment domain family, member 12	280.8	107.125	0.381499	-2.83203	0.00818454	0.171548	1552553_a_at
hypothetical protein FLJ33641	1514.96	109.531	0.0722999	-2.77449	0.00942176	0.1767	1552386_at
zinc finger protein 101	374.762	182.456	0.486858	-2.43225	0.0211843	0.218997	1552634_a_at
integrin, alpha L (antigen CD11A (p180), lymphocyte function-associated antigen 1; alpha polypeptide)	592.919	196.094	0.330726	-3.74731	0.000760854	0.124162	1554240_a_at
244845_at	617.619	274.856	0.445026	-3.07396	0.004471	0.152044	244845_at
242878_at	427.225	157.887	0.369565	-4.44748	0.000110275	0.125969	242878_at
243366_s_at	1060.11	246.85	0.232854	-2.83104	0.00820459	0.171825	243366_s_at
myosin IG	1100.21	276.188	0.251032	-2.60401	0.0141918	0.193308	244654_at
serine/threonine kinase 4	676.781	283.837	0.419393	-3.16615	0.0035332	0.148732	243981_at
similar to RIKEN 4933428I03	1690.18	756.206	0.447411	-2.38416	0.0236441	0.229333	244050_at
243546_at	543.619	207.406	0.381529	-2.19731	0.0358585	0.266458	243546_at
244357_at	512.044	103.219	0.201582	-2.28932	0.0292705	0.248428	244357_at
244313_at	859.8	185.662	0.215937	-3.12354	0.00394061	0.149594	244313_at
243271_at	913.225	399.9	0.437899	-2.69757	0.0113507	0.185111	243271_at
243819_at	847.888	170.694	0.201317	-2.63903	0.0130589	0.188071	243819_at
244061_at	1056.05	125.881	0.1192	-3.10677	0.00411292	0.149367	244061_at
243527_at	1072.96	489.725	0.456423	-3.54744	0.00130169	0.131906	243527_at
244026_at	681.606	306.188	0.449215	-2.45458	0.0201239	0.214021	244026_at
244508_at	288.819	119.106	0.412391	-3.30111	0.00249209	0.141374	244508_at
244610_x_at	637.688	283.837	0.445104	-2.34325	0.0259381	0.237122	244610_x_at
242946_at	659.625	127.706	0.193604	-2.06353	0.0478069	0.296577	242946_at
244172_at	852.731	165.556	0.194148	-2.2285	0.0334898	0.260165	244172_at
interferon gamma receptor 1	1198.29	415.45	0.346703	-3.12664	0.00390952	0.14909	242903_at
centrosomal protein 1	653.288	229.919	0.351941	-3.02149	0.00510591	0.155535	242916_at
multiple C2-domains with two transmembrane regions 2	1123.72	222.1	0.197646	-2.05686	0.0484859	0.297703	243109_at
lymphocyte cytosolic protein 2 (SH2 domain containing leukocyte protein of 76kDa)	246.806	113.95	0.461698	-2.64359	0.0129177	0.187759	244251_at
244592_at	337.225	94.075	0.278968	-4.04804	0.000334563	0.133459	244592_at
242695_at	972.112	464.688	0.478018	-2.58603	0.0148083	0.195148	242695_at
241421_at	254.381	80.1063	0.314906	-2.21757	0.0343032	0.262108	241421_at
241891_at	954.131	164.787	0.172709	-3.63823	0.00102096	0.126393	241891_at
242273_at	1210.99	548.05	0.452565	-2.09624	0.0445984	0.28768	242273_at
242380_at	334.038	154.931	0.463814	-2.34404	0.0258916	0.237129	242380_at
242803_at	485.35	190.769	0.393054	-2.77504	0.00940931	0.176863	242803_at
family with sequence similarity 20, member A	525.694	200.119	0.380676	-2.1296	0.0415248	0.27925	241981_at
241041_at	177.456	73.825	0.416018	-2.98406	0.00561026	0.158417	241041_at
241789_at	446.256	204.019	0.457178	-2.23737	0.0328417	0.258081	241789_at
241917_at	529.138	245.075	0.463159	-2.40733	0.0224282	0.22438	241917_at
quaking homolog, KH domain RNA binding (mouse)	1305.56	643.275	0.492719	-2.77881	0.00932317	0.176831	241938_at
phosphorylase kinase, beta	302.919	116.569	0.384819	-3.59361	0.00115069	0.125186	242248_at
CDNA FLJ43560 fis, clone PUAEN2000175	903.825	387.606	0.428851	-2.47702	0.0191078	0.210152	242521_at
241681_at	5349.75	2027.38	0.378967	-3.90188	0.000499675	0.121916	241681_at
CDNA FLJ30650 fis, clone CTONG2006666	953.469	402.675	0.422326	-2.10489	0.0437826	0.28557	241756_at
nucleolar protein (NOL1/NOP2/sun) and PUA domains 1	1714.62	688.7	0.401664	-2.99496	0.00545874	0.15696	242239_at
MRNA; cDNA DKFZp686D0581 (from clone DKFZp686D0581)	1123.96	317.775	0.282729	-3.42661	0.00179338	0.139967	242268_at
solute carrier family 8 (sodium/calcium exchanger), member 1	514.506	246.988	0.480048	-2.55117	0.0160747	0.199987	235518_at
236401_at	319.144	116.156	0.363962	-3.8182	0.000627731	0.123246	236401_at
235670_at	189.269	78.7062	0.415844	-2.86347	0.00757479	0.168611	235670_at
hypothetical protein FLJ20668	595.769	181.869	0.305267	-2.21091	0.0348079	0.263799	235385_at
235735_at	504.288	150.625	0.298689	-2.33313	0.0265359	0.23928	235735_at
236237_at	340.863	133.756	0.392405	-2.76355	0.00967621	0.178149	236237_at
CDNA FLJ31593 fis, clone NT2RI2002481	907.237	437.844	0.482612	-2.88388	0.00720204	0.167587	235352_at
236528_at	743.081	369.131	0.496758	-2.22536	0.0337217	0.260596	236528_at
BTB (POZ) domain containing 5	1348.67	649.656	0.481702	-2.05031	0.0491607	0.298925	235727_at
236558_at	505.462	185.494	0.366978	-3.15333	0.00365135	0.148723	236558_at
235157_at	856.356	277.744	0.324332	-2.52845	0.0169534	0.203368	235157_at
decapping enzyme hDcp2	758.8	356.869	0.470307	-2.71384	0.0109142	0.183961	235258_at
cyclin-dependent kinase-like 1 (CDC2-related kinase)	333.587	122.225	0.366396	-2.09336	0.044873	0.288342	235512_at
235879_at	4911.41	1889.19	0.384654	-4.17409	0.000236159	0.123644	235879_at
sterile alpha motif domain containing 3	300.137	105.894	0.352817	-3.30256	0.00248266	0.141799	236782_at
236883_at	942.112	453.587	0.481458	-2.20441	0.0353068	0.265339	236883_at
235983_at	397.169	170.744	0.429902	-3.06579	0.00456471	0.152547	235983_at
guanylate binding protein 4	309.869	148.006	0.477642	-3.36318	0.00211893	0.140503	235175_at
human immune associated nucleotide 6	1112.85	423.194	0.380279	-3.42547	0.0017988	0.139955	235306_at
CDNA FLJ36553 fis, clone TRACH2008478	188.55	93.7938	0.497448	-2.6612	0.0123855	0.186942	235761_at
vacuolar protein sorting 13C (yeast)	2180.97	1087.83	0.498781	-2.58769	0.0147506	0.195001	235023_at
CDNA: FLJ20976 fis, clone ADSU01764	535.038	194.938	0.364344	-2.88097	0.00725407	0.167557	234151_at
234986_at	604.763	302.325	0.499907	-2.37047	0.0243904	0.231916	234986_at
237112_at	243.644	118.513	0.486417	-3.05707	0.00466671	0.152707	237112_at
parvin, gamma	439.894	156.169	0.355015	-2.94542	0.00618011	0.161112	233510_s_at
237104_at	614.825	190.594	0.309997	-3.49358	0.00150219	0.132928	237104_at
236921_at	566.812	150.894	0.266215	-3.65024	0.000988561	0.126753	236921_at
immunity associated protein 2	2155.87	760.125	0.352584	-2.67347	0.0120271	0.186461	232024_at
phosphatase and tensin homolog (mutated in multiple advanced cancers 1)	689.325	145.675	0.21133	-3.57379	0.00121331	0.128117	233314_at
myc target 1	494.425	229.981	0.465149	-2.04354	0.0498664	0.300886	231947_at
beta-2-microglobulin	483.819	197.119	0.407423	-2.96719	0.00585261	0.159352	232311_at
Rho GTPase activating protein 9	1161.11	308.913	0.266049	-3.68907	0.000890451	0.125719	232543_x_at
transcription factor EC	392.438	184.694	0.470632	-2.22282	0.0339104	0.260692	232383_at
nuclear receptor subfamily 3, group C, member 1 (glucocorticoid receptor)	1894.91	805.625	0.425153	-2.28562	0.0295126	0.249137	232431_at
ribonuclease T2	339.894	154.619	0.454903	-2.38588	0.0235515	0.229053	232722_at
237180_at	1099.84	494.7	0.449794	-2.69038	0.0115487	0.185569	237180_at
transmembrane 7 superfamily member 1 (upregulated in kidney)	775.844	360.869	0.465131	-2.6297	0.0133522	0.189578	231944_at
CUG triplet repeat, RNA binding protein 2	1332.24	469.356	0.352307	-2.48207	0.0188855	0.209912	227178_at
interleukin 7 receptor	1509.05	344.15	0.228057	-2.76584	0.00962246	0.178072	226218_at
chromosome 14 open reading frame 27	403.675	195.519	0.484347	-2.06517	0.0476421	0.295993	226244_at
differentially expressed in FDCP 6 homolog (mouse)	780.581	235.506	0.301706	-3.98052	0.000402833	0.126545	226659_at
macrophage expressed gene 1	2312.87	718.781	0.310775	-2.71799	0.0108054	0.183357	226841_at
phosphoinositide-3-kinase, regulatory subunit, polypeptide p101	415.438	176.838	0.425666	-2.93372	0.00636326	0.162021	227645_at
Rho GTPase activating protein 9	482.25	119.7	0.248212	-3.23614	0.00295005	0.147098	226906_s_at
voltage-dependent calcium channel gamma subunit-like protein	479.887	237.494	0.494895	-2.36597	0.0246401	0.23332	227190_at
Ras association (RalGDS/AF-6) domain family 4	2048.64	907.181	0.442822	-2.86	0.00763982	0.169011	226436_at
CDNA FLJ42250 fis, clone TKIDN2007828	1735.22	634.406	0.365606	-2.26174	0.0311203	0.252693	227235_at
Hypothetical gene supported by BC053686	2751.46	1333.71	0.484729	-2.18041	0.0372043	0.270852	227567_at
hypothetical protein MGC15619	1453.55	357.544	0.24598	-2.50942	0.0177229	0.205725	226879_at
N-acylsphingosine amidohydrolase (acid ceramidase)-like	1244.83	596.131	0.478888	-3.4969	0.00148899	0.134604	227135_at
231484_at	555.763	151.556	0.2727	-2.53559	0.0166726	0.202512	231484_at
phosphoinositide-3-kinase adaptor protein 1	3270.22	1123.81	0.343648	-2.89023	0.00708967	0.166514	226459_at
nucleotide-binding oligomerization domains 27	1744.96	681.163	0.390359	-2.76575	0.00962441	0.177846	226474_at
integrin, alpha 9	1428.89	623.031	0.436023	-2.57542	0.0151837	0.196085	227297_at
227565_at	893.519	374.425	0.419045	-2.53356	0.0167518	0.202496	227565_at
227265_at	4328.57	1669.49	0.38569	-3.06096	0.00462096	0.153003	227265_at
227346_at	3382.29	294.425	0.0870491	-3.12317	0.00394431	0.149509	227346_at
solute carrier family 9 (sodium/hydrogen exchanger), isoform 9	609.788	294.85	0.483529	-2.53145	0.0168349	0.202915	227791_at
dedicator of cytokinesis 8	2184.26	490.962	0.224773	-3.26452	0.00274082	0.145316	225502_at
immunoglobulin kappa constant	35223	15930	0.452262	-2.33181	0.026615	0.239478	224795_x_at
hypothetical protein AL133206	1492.41	657.806	0.440767	-2.89817	0.00695146	0.165276	225282_at
guanine nucleotide binding protein (G protein), gamma 2	4328.23	1743.83	0.402897	-2.39772	0.0229252	0.226111	224964_s_at
X (inactive)-specific transcript	18587.8	5638.22	0.303328	-2.4733	0.0192727	0.210767	224588_at
glycerol-3-phosphate acyltransferase, mitochondrial	1992.38	330.994	0.16613	-2.31671	0.0275325	0.242608	225420_at
forkhead box P1	5920.87	2812.14	0.474954	-4.33528	0.000150865	0.122303	224838_at
Human 5.5 kb mRNA upregulated in retinoic acid treated HL-60 neutrophilic cells.	1108.24	189.706	0.171178	-2.91109	0.00673198	0.16346	229670_at
AT-hook transcription factor	791.106	243.144	0.307347	-4.28944	0.000171416	0.126702	225701_at
phosphatase and tensin homolog (mutated in multiple advanced cancers 1)	7992.71	3325.34	0.416047	-4.94305	2.74e-05	0.137515	225363_at
glycerol-3-phosphate acyltransferase, mitochondrial	2899.81	534.288	0.184249	-2.36839	0.0245055	0.232659	225424_at
protein kinase substrate MK2S4	2174.88	299.262	0.1376	-2.45714	0.0200056	0.213668	225763_at
spleen tyrosine kinase	1677.22	833.319	0.496846	-2.12227	0.0421834	0.280899	226068_at
hypothetical protein FLJ14957	1503.69	550.119	0.365845	-2.2574	0.0314211	0.252606	225817_at
hypothetical protein FLJ00012	468.762	182.219	0.388723	-3.56072	0.00125642	0.131562	225883_at
utrophin (homologous to dystrophin)	4033.36	1977.86	0.490375	-2.42416	0.0215811	0.220739	225093_at
parvin, gamma	973.7	290.688	0.298539	-3.24999	0.00284613	0.145674	223562_at
membrane-spanning 4-domains, subfamily A, member 6A	3904.24	1543.08	0.395231	-2.72112	0.0107242	0.182967	224356_x_at
serum deprivation response (phosphatidylserine binding protein)	1041.67	370.137	0.355331	-2.07142	0.0470152	0.294354	222717_at
hypothetical protein FLJ23467	585.619	252.756	0.431605	-2.88856	0.00711909	0.166583	223583_at
chromosome 10 open reading frame 45	2714.58	1198.34	0.441445	-2.82041	0.00842138	0.173331	223058_at
tumor necrosis factor (ligand) superfamily, member 13b	3638.53	1321.79	0.363277	-2.77316	0.00945238	0.176615	223502_s_at
chromosome 10 open reading frame 45	3366.89	1447.13	0.429813	-3.30651	0.00245725	0.142617	223059_s_at
G protein-coupled receptor 160	1632.08	721.938	0.442342	-2.13563	0.0409896	0.278107	223423_at
peroxisome proliferative activated receptor, alpha	1227.17	570.619	0.464988	-2.32068	0.0272887	0.241646	223437_at
hematopoietic cell signal transducer	1316.87	369.981	0.280955	-2.05854	0.0483138	0.297737	223640_at
SP110 nuclear body protein	1898.09	601.862	0.317088	-3.05251	0.00472093	0.152496	223980_s_at
membrane-spanning 4-domains, subfamily A, member 6A	4106.86	1619.54	0.394351	-2.81274	0.00858133	0.173917	223280_x_at
UNC-112 related protein 2	782.688	293.613	0.375134	-2.93524	0.00633913	0.162394	223303_at
regulator of G-protein signalling 18	793.513	153.475	0.193412	-2.09576	0.0446443	0.287534	223809_at
membrane-spanning 4-domains, subfamily A, member 6A	2455.32	1124.16	0.457848	-2.35829	0.0250723	0.233974	223922_x_at
docking protein 3	699	319.688	0.45735	-2.76431	0.00965822	0.178078	223553_s_at
zinc finger, CCHC domain containing 2	1119.54	468.45	0.418429	-3.44602	0.00170378	0.137236	222816_s_at
dual adaptor of phosphotyrosine and 3-phosphoinositides	478.819	164.419	0.343384	-2.32515	0.0270158	0.240672	222859_s_at
tumor necrosis factor (ligand) superfamily, member 13b	2133.61	922.362	0.432301	-2.70556	0.0111343	0.184575	223501_at
serine/threonine kinase 4	494.988	213.5	0.431324	-2.844	0.0079472	0.169399	223746_at
arrestin, beta 1	670.144	309.637	0.462046	-2.05462	0.0487162	0.298025	222912_at
Ras association (RalGDS/AF-6) domain family 5	2155.27	776.656	0.360352	-3.09136	0.00427758	0.151195	223322_at
cytochrome b reductase 1	5312.12	2609.68	0.491268	-2.04772	0.0494294	0.299617	222453_at
CDNA FLJ34100 fis, clone FCBBF3007597	558.969	222.244	0.397596	-2.70266	0.0112125	0.18526	1558397_at
hypothetical protein FLJ35681	1848.01	203.537	0.110139	-2.56054	0.0157251	0.198587	1559584_a_at
1557632_at	690.356	96.575	0.139892	-5.03568	2.11e-05	0.176455	1557632_at
FLJ46041 protein	1124.86	122.931	0.109286	-2.1118	0.043141	0.283519	1559263_s_at
Hypothetical protein LOC158402	662.056	229.831	0.347148	-2.28307	0.0296807	0.249133	1559067_a_at
Full length insert cDNA YP99D02	400.825	200.05	0.499096	-2.64858	0.0127647	0.187816	1558686_at
hypothetical protein FLJ22649 similar to signal peptidase SPC22/23	710.819	324.712	0.456815	-2.38633	0.0235273	0.228906	1557353_at
cysteine-rich motor neuron 1	491.119	237.031	0.482635	-3.24749	0.00286462	0.146026	1559332_at
muscleblind-like (Drosophila)	1925.93	871.531	0.452525	-2.2319	0.0332403	0.259509	1558111_at
voltage-dependent calcium channel gamma subunit-like protein	605.163	167.537	0.276847	-2.69375	0.0114555	0.185615	1554485_s_at
trans-golgi network protein 2	652.913	312.025	0.477897	-2.09338	0.0448719	0.288408	1554608_at
transmembrane protein 1	374.087	173.856	0.464748	-3.67846	0.000916288	0.126523	1555446_s_at
hypothetical protein CG003	148.312	71.4313	0.481627	-3.23641	0.002948	0.147288	1555904_at
C-type (calcium dependent, carbohydrate-recognition domain) lectin, superfamily member 2 (activation-induced)	334.044	143.944	0.430913	-2.1243	0.042	0.280495	1556209_at
caspase recruitment domain family, member 8	2459.9	973.612	0.395794	-2.71796	0.0108062	0.183247	1554479_a_at
CUG triplet repeat, RNA binding protein 2	316.544	97.2375	0.307185	-3.01523	0.00518717	0.156493	1556323_at
Rho GDP dissociation inhibitor (GDI) beta	5725.18	1976.13	0.345165	-2.81825	0.00846609	0.173117	1555812_a_at
proteasome (prosome, macropain) subunit, beta type, 8 (large multifunctional protease 7)	1605.19	451.706	0.281403	-3.19772	0.00325767	0.149668	1555852_at
similar to guanidinoacetate methyltransferase; GAMT	387.031	144.969	0.374566	-2.49984	0.0181224	0.207204	1554771_at
SAM domain, SH3 domain and nuclear localisation signals, 1	916.962	354.988	0.387134	-3.18303	0.00338328	0.150221	1555638_a_at
MRNA full length insert cDNA clone EUROIMAGE 151282	550.087	204.394	0.371566	-2.98783	0.00555744	0.157634	1559910_at
X-box binding protein 1	6615.44	3048.31	0.460788	-2.51086	0.0176637	0.205798	200670_at
endothelial PAS domain protein 1	7303.32	3410.5	0.466979	-2.51581	0.0174609	0.20534	200878_at
major histocompatibility complex, class I, E	6228.4	2946.44	0.473065	-3.92315	0.000471443	0.126041	200904_at
major histocompatibility complex, class II, DP beta 1	14147.6	4015.34	0.283817	-3.66382	0.000953102	0.125405	201137_s_at
Rho GDP dissociation inhibitor (GDI) beta	13242.4	4307.23	0.325261	-4.34716	0.000145949	0.122262	201288_at
glutathione peroxidase 3 (plasma)	6524.19	2128.39	0.32623	-2.72544	0.0106129	0.183055	201348_at
catalase	15079.4	4554.11	0.302009	-2.81284	0.00857908	0.174012	201432_at
myosin, heavy polypeptide 11, smooth muscle	3248.66	365.769	0.112591	-2.13025	0.041467	0.279011	201497_x_at
ubiquitin specific protease 7 (herpes virus-associated)	4096.29	2037.56	0.497415	-3.07075	0.00450757	0.152258	201498_at
insulin-like growth factor binding protein 4	4252.57	1678.75	0.394761	-2.13802	0.0407792	0.278107	201508_at
Lysosomal-associated multispanning membrane protein-5	13911.4	5944.87	0.427337	-2.90893	0.00676822	0.163708	201721_s_at
EGF-containing fibulin-like extracellular matrix protein 1	7627.32	2487.12	0.32608	-2.29513	0.0288936	0.247066	201842_s_at
EGF-containing fibulin-like extracellular matrix protein 1	1870.88	520.413	0.278164	-2.63453	0.0131996	0.189554	201843_s_at
proteoglycan 1, secretory granule	16470.3	7587.56	0.46068	-2.61792	0.0137313	0.191287	201859_at
MYC binding protein 2	5370.22	2518.11	0.468902	-4.06998	0.000314925	0.141328	201960_s_at
sialyltransferase 1 (beta-galactoside alpha-2,6-sialyltransferase)	5812	2318.28	0.398878	-2.28926	0.0292744	0.248378	201998_at
cytochrome P450, family 1, subfamily B, polypeptide 1	2339.88	785.788	0.335824	-2.27581	0.0301643	0.250764	202435_s_at
cytochrome P450, family 1, subfamily B, polypeptide 1	3657.34	1363.96	0.372939	-2.16006	0.0388838	0.274183	202436_s_at
myosin, light polypeptide kinase	3365.6	1359.1	0.403821	-2.37599	0.0240867	0.231127	202555_s_at
v-yes-1 Yamaguchi sarcoma viral related oncogene homolog	2490.74	1114.51	0.44746	-2.30043	0.0285541	0.246341	202625_at
v-yes-1 Yamaguchi sarcoma viral related oncogene homolog	2135.46	870.194	0.407497	-2.31292	0.0277673	0.243567	202626_s_at
Wiskott-Aldrich syndrome protein interacting protein	4775.77	1975.59	0.41367	-2.696	0.0113936	0.185328	202664_at
tumor necrosis factor (ligand) superfamily, member 10	1869.07	646.644	0.345971	-3.46826	0.00160645	0.136853	202687_s_at
tumor necrosis factor (ligand) superfamily, member 10	3651.44	1454.53	0.398342	-3.16279	0.00356384	0.147793	202688_at
integrin, beta 2 (antigen CD18 (p95), lymphocyte function-associated antigen 1; macrophage antigen 1 (mac-1) beta subunit)	3593.62	1310.72	0.364735	-2.39216	0.0232174	0.227565	202803_s_at
fucosidase, alpha-L- 1, tissue	4919.71	2425.35	0.492987	-2.37174	0.0243203	0.231776	202838_at
nuclear antigen Sp100	1795.44	872.069	0.485714	-3.22085	0.00306894	0.149179	202864_s_at
hematopoietic cell-specific Lyn substrate 1	4191.68	1134.34	0.270618	-3.81269	0.000637199	0.12318	202957_at
complement component 7	3537.14	591.156	0.167128	-2.19578	0.0359787	0.266798	202992_at
fibulin 5	1374.37	441.806	0.321461	-2.07778	0.0463856	0.292233	203088_at
PTK2B protein tyrosine kinase 2 beta	511.225	221.481	0.433236	-3.03669	0.00491371	0.154745	203110_at
interferon-induced protein with tetratricopeptide repeats 1	2030.93	888.956	0.437709	-2.17944	0.0372823	0.271027	203153_at
Ras association (RalGDS/AF-6) domain family 2	1577.16	715.006	0.45335	-2.19136	0.0363275	0.268356	203185_at
lectin, galactoside-binding, soluble, 9 (galectin 9)	695.525	326.462	0.469376	-2.14306	0.0403384	0.27751	203236_s_at
inositol polyphosphate-5-phosphatase, 145kDa	1085.86	386.706	0.356128	-3.46347	0.00162696	0.135387	203332_s_at
diacylglycerol kinase, alpha 80kDa	1098.41	531.306	0.483707	-2.27025	0.0305387	0.251299	203385_at
CD53 antigen	8986.24	2279.15	0.253627	-3.09877	0.00419762	0.149632	203416_at
pleckstrin	1083.79	347.544	0.320673	-2.81148	0.00860788	0.174034	203470_s_at
pleckstrin	1735.73	511.369	0.294613	-3.01807	0.00515013	0.155562	203471_s_at
solute carrier organic anion transporter family, member 2B1	1947.11	904.031	0.464295	-2.1059	0.0436883	0.285548	203473_at
IQ motif containing GTPase activating protein 2	2321.75	802.394	0.345599	-2.80105	0.00883038	0.175151	203474_at
sortilin-related receptor, L(DLR class) A repeats-containing	4761.96	1429.11	0.300109	-2.62858	0.0133879	0.189443	203509_at
aldehyde dehydrogenase 5 family, member A1 (succinate-semialdehyde dehydrogenase)	1710.23	828.562	0.484474	-2.06549	0.0476093	0.296009	203608_at
FCH and double SH3 domains 2	1262.22	613.694	0.486202	-3.25676	0.00279662	0.14521	203620_s_at
adenylate cyclase 7	1448.67	516.206	0.356331	-3.7521	0.000751051	0.124998	203741_s_at
Src-like-adaptor	1087.97	308.825	0.283853	-2.70847	0.0110566	0.18426	203760_s_at
Src-like-adaptor	2197.17	757.419	0.344725	-3.25796	0.00278787	0.14688	203761_at
type I transmembrane C-type lectin receptor DCL-1	5275.7	1660.44	0.314733	-3.05038	0.00474646	0.152536	203799_at
vascular cell adhesion molecule 1	4245.11	1266.81	0.298417	-2.9724	0.00577678	0.158663	203868_s_at
phosphoinositide-3-kinase, catalytic, delta polypeptide	1761.33	528.7	0.300171	-2.92034	0.0065789	0.162571	203879_at
dystrophin (muscular dystrophy, Duchenne and Becker types)	1173.79	490.238	0.417652	-2.248	0.0320805	0.25497	203881_s_at
cytochrome b-245, beta polypeptide (chronic granulomatous disease)	1217.79	372.225	0.305655	-2.22025	0.0341018	0.261444	203922_s_at
cytochrome b-245, beta polypeptide (chronic granulomatous disease)	3168.15	841.737	0.265687	-2.20629	0.0351618	0.264804	203923_s_at
major histocompatibility complex, class II, DM beta	6540.27	2784.25	0.425709	-2.21349	0.0346116	0.263104	203932_at
CCAAT/enhancer binding protein (C/EBP), alpha	1660.4	422.394	0.254393	-2.87702	0.00732528	0.167814	204039_at
interferon consensus sequence binding protein 1	2552.99	814.019	0.318849	-2.85887	0.00766112	0.169036	204057_at
hypothetical protein CG003	1315.82	540.181	0.410529	-3.06496	0.00457424	0.152259	204072_s_at
CD48 antigen (B-cell membrane protein)	2303.96	482.181	0.209283	-2.93883	0.00628256	0.162102	204118_at
aldo-keto reductase family 1, member C1 (dihydrodiol dehydrogenase 1; 20-alpha (3-alpha)-hydroxysteroid dehydrogenase)	6626.12	1382.49	0.208643	-2.44812	0.0204257	0.216043	204151_x_at
manic fringe homolog (Drosophila)	925.462	348.512	0.376582	-3.46487	0.00162092	0.136239	204153_s_at
adrenergic, beta, receptor kinase 2	448.438	155.312	0.346341	-3.24204	0.00290535	0.146615	204184_s_at
apolipoprotein B mRNA editing enzyme, catalytic polypeptide-like 3G	1868.24	604.125	0.323365	-2.52074	0.0172611	0.204425	204205_at
glia maturation factor, gamma	2829.93	659.369	0.232998	-3.16814	0.00351521	0.149224	204220_at
Friend leukemia virus integration 1	1688.83	635.381	0.376227	-3.06754	0.00454449	0.152277	204236_at
LIM domain only 2 (rhombotin-like 1)	2905.78	1050.83	0.361633	-2.27241	0.0303925	0.250753	204249_s_at
G-protein signalling modulator 3 (AGS3-like, C. elegans)	861.431	383.562	0.445262	-2.25775	0.0313964	0.252488	204265_s_at
proteasome (prosome, macropain) subunit, beta type, 9 (large multifunctional protease 2)	3269.4	1429.95	0.437374	-2.71709	0.0108291	0.183387	204279_at
arachidonate 5-lipoxygenase	5578.16	1146.83	0.205592	-2.91873	0.00660521	0.1629	204446_s_at
tyrosine kinase with immunoglobulin and epidermal growth factor homology domains	564.756	243.481	0.431126	-2.54174	0.0164344	0.201568	204468_s_at
claudin 5 (transmembrane protein deleted in velocardiofacial syndrome)	915.169	399.344	0.436361	-2.55656	0.0158725	0.199148	204482_at
engulfment and cell motility 1 (ced-12 homolog, C. elegans)	542.294	215.694	0.397743	-2.06904	0.0472525	0.295105	204513_s_at
selectin L (lymphocyte adhesion molecule 1)	3787.63	260.944	0.0688937	-2.49875	0.0181682	0.207068	204563_at
endothelial differentiation, sphingolipid G-protein-coupled receptor, 1	997.681	461.462	0.462535	-2.26667	0.0307824	0.252067	204642_at
dihydropyrimidine dehydrogenase	3341.27	1548.14	0.46334	-4.04964	0.000333087	0.135013	204646_at
CDW52 antigen (CAMPATH-1 antigen)	4423.44	619.831	0.140124	-2.16576	0.0384061	0.272959	204661_at
major histocompatibility complex, class II, DR beta 3	19946.5	7751.9	0.388635	-3.63102	0.00104093	0.125767	204670_x_at
lymphoid-restricted membrane protein	2143.62	302.894	0.1413	-2.44819	0.0204225	0.2161	204674_at
intercellular adhesion molecule 2	848.969	405.3	0.477403	-3.21417	0.0031224	0.14975	204683_at
hematopoietically expressed homeobox	1379.1	368.169	0.266963	-3.42497	0.00180115	0.139705	204689_at
ATP-binding cassette, sub-family A (ABC1), member 8	2174.18	479.413	0.220503	-2.11157	0.043162	0.283509	204719_at
hepatic leukemia factor	610.506	149.275	0.24451	-2.55233	0.0160312	0.19994	204753_s_at
hepatic leukemia factor	528.875	122.65	0.231907	-2.4584	0.0199473	0.213409	204755_x_at
interleukin 6 signal transducer (gp130, oncostatin M receptor)	901.975	392.925	0.435627	-2.99692	0.00543192	0.156368	204863_s_at
Rho GTPase activating protein 25	952.013	177.406	0.186349	-3.05431	0.0046995	0.152785	204882_at
lymphocyte-specific protein tyrosine kinase	938.763	229.294	0.244251	-3.10622	0.00411873	0.149362	204891_s_at
prostaglandin E receptor 4 (subtype EP4)	3558.19	1571.16	0.441562	-3.12676	0.00390831	0.14927	204897_at
interleukin 10 receptor, alpha	1445.7	560.337	0.387589	-2.17491	0.0376512	0.271666	204912_at
chromosome X open reading frame 9	997.3	288.344	0.289124	-3.20421	0.00320361	0.149369	204923_at
intercellular adhesion molecule 3	2673.29	516.206	0.193097	-2.41469	0.0220542	0.222946	204949_at
caspase recruitment domain family, member 8	1007.27	485.575	0.482068	-3.44763	0.00169656	0.137536	204950_at
adenosine A2a receptor	360.512	172.844	0.479439	-2.63967	0.0130389	0.188322	205013_s_at
mitogen-activated protein kinase kinase kinase 8	1058.62	522.619	0.49368	-2.10492	0.0437805	0.28563	205027_s_at
zinc finger protein, subfamily 1A, 1 (Ikaros)	407.475	87.45	0.214614	-3.62089	0.00106962	0.12561	205038_at
zinc finger protein, subfamily 1A, 1 (Ikaros)	785.362	255.213	0.324961	-2.51333	0.0175621	0.20576	205039_s_at
neutrophil cytosolic factor 4, 40kDa	731.987	264.525	0.361379	-2.30364	0.0283499	0.245931	205147_x_at
colony stimulating factor 2 receptor, beta, low-affinity (granulocyte-macrophage)	2429.88	451.663	0.185879	-3.17442	0.00345899	0.150134	205159_at
serine/threonine kinase 17b (apoptosis-inducing)	640.487	275.137	0.429575	-2.14601	0.0400825	0.277115	205214_at
estrogen receptor 1	594.125	124.269	0.209163	-2.76022	0.0097547	0.178938	205225_at
superoxide dismutase 3, extracellular	568.269	226.887	0.399261	-2.11188	0.0431328	0.283539	205236_x_at
POU domain, class 2, associating factor 1	3255.48	229.369	0.0704562	-2.79233	0.00902068	0.176557	205267_at
lymphocyte cytosolic protein 2 (SH2 domain containing leukocyte protein of 76kDa)	1356.26	641.169	0.472747	-2.47143	0.0193564	0.211131	205269_at
solute carrier family 15 (H+/peptide transporter), member 2	693.831	271.906	0.391891	-2.19853	0.0357632	0.266222	205316_at
chemokine (C-C motif) ligand 14	2901.79	652.269	0.224782	-2.5327	0.0167858	0.202809	205392_s_at
CD3E antigen, epsilon polypeptide (TiT3 complex)	364.7	145.7	0.399506	-2.38409	0.0236476	0.229101	205456_at
granzyme A (granzyme 1, cytotoxic T-lymphocyte-associated serine esterase 3)	696.1	301.144	0.432616	-2.17427	0.0377041	0.271892	205488_at
Bruton agammaglobulinemia tyrosine kinase	800.569	152.681	0.190716	-2.84935	0.00784305	0.169188	205504_at
cytidine monophosphate-N-acetylneuraminic acid hydroxylase (CMP-N-acetylneuraminate monooxygenase)	1246.67	434.144	0.348241	-3.29103	0.00255837	0.142244	205518_s_at
deoxyribonuclease I-like 3	1640.9	144.681	0.0881719	-2.33266	0.0265638	0.23936	205554_s_at
RAS guanyl releasing protein 1 (calcium and DAG-regulated)	845.256	242.094	0.286415	-3.02631	0.00504424	0.155161	205590_at
multimerin 1	483.419	90.5438	0.187299	-3.1068	0.0041126	0.149788	205612_at
acyloxyacyl hydrolase (neutrophil)	394.05	195.387	0.495844	-2.67292	0.0120428	0.186359	205639_at
lymphocyte antigen 75	1979.63	731.106	0.369314	-2.92485	0.00650541	0.162512	205668_at
CD38 antigen (p45)	593.975	164.65	0.2772	-2.73311	0.0104177	0.182572	205692_s_at
cytoplasmic polyadenylation element binding protein 3	210.906	93.0812	0.441339	-3.04345	0.00483045	0.153082	205773_at
integrin, alpha M (complement component receptor 3, alpha; also known as CD11b (p170), macrophage antigen alpha polypeptide)	1654.39	597.9	0.361401	-2.35741	0.0251218	0.234088	205786_s_at
CD1D antigen, d polypeptide	442.844	155.875	0.351986	-2.67351	0.0120257	0.186555	205789_at
interleukin 7 receptor	1289.02	294.712	0.228633	-2.53375	0.0167446	0.202799	205798_at
CD2 antigen (p50), sheep red blood cell receptor	1220	396.456	0.324964	-2.59772	0.0144047	0.194104	205831_at
benzodiazapine receptor (peripheral) associated protein 1	297.762	143.025	0.480332	-2.22678	0.0336161	0.260261	205839_s_at
lymphocyte antigen 86	1659.57	716.9	0.43198	-2.51751	0.0173919	0.205008	205859_at
zinc finger and BTB domain containing 16	380.256	162.713	0.427902	-2.81885	0.00845364	0.173004	205883_at
integrin, alpha 4 (antigen CD49D, alpha 4 subunit of VLA-4 receptor)	630.462	225.537	0.357733	-2.07	0.0471565	0.294725	205884_at
chemokine (C-X3-C motif) receptor 1	1402.67	328.55	0.234232	-2.60809	0.0140555	0.192705	205898_at
interleukin 6 receptor	647.206	293.812	0.45397	-2.6394	0.0130472	0.188118	205945_at
selectin P (granule membrane protein 140kDa, antigen CD62)	684.344	273.056	0.399005	-2.37492	0.0241455	0.231338	206049_at
tumor necrosis factor receptor superfamily, member 7	713.913	171.519	0.240252	-2.52103	0.0172498	0.204483	206150_at
adrenergic, beta-2-, receptor, surface	827	155.75	0.188331	-2.33146	0.0266358	0.239407	206170_at
lymphocyte antigen 64 homolog, radioprotective 105kDa (mouse)	778.425	187.369	0.240702	-2.05332	0.0488495	0.29826	206206_at
vav 1 oncogene	616.869	156.019	0.25292	-3.52559	0.00137972	0.132342	206219_s_at
immunoglobulin superfamily, member 6	544.844	259.413	0.476123	-2.27144	0.0304581	0.25113	206420_at
interleukin 18 receptor 1	293.488	101.838	0.346991	-2.46102	0.0198273	0.212849	206618_at
prostaglandin E receptor 2 (subtype EP2), 53kDa	855.694	155.706	0.181965	-2.17593	0.0375683	0.271613	206631_at
granzyme K (serine protease, granzyme 3; tryptase II)	823.975	220.463	0.26756	-3.0015	0.00536965	0.15673	206666_at
protein tyrosine phosphatase, non-receptor type 6	1570.31	634.138	0.40383	-2.57813	0.0150869	0.195841	206687_s_at
chemokine (C-C motif) receptor 2	667.194	211.312	0.316718	-2.99711	0.00542932	0.156473	206978_at
protein tyrosine phosphatase, receptor type, C	3691.81	807.562	0.218745	-2.6151	0.0138235	0.191827	207238_s_at
ATPase, Ca++ transporting, ubiquitous	478.288	177	0.37007	-2.30475	0.0282796	0.246	207522_s_at
B-cell linker	3379.39	559.812	0.165655	-2.29592	0.0288428	0.246883	207655_s_at
neutrophil cytosolic factor 4, 40kDa	1040.31	186.075	0.178865	-2.9258	0.00649006	0.162614	207677_s_at
leukocyte immunoglobulin-like receptor, subfamily B (with TM and ITIM domains), member 2	638.194	204.775	0.320867	-2.30705	0.0281346	0.245248	207697_x_at
hypothetical protein FLJ20340	565.681	186.325	0.329382	-2.80371	0.00877311	0.174843	207734_at
DKFZP586A0522 protein	10480.1	2468.29	0.235521	-4.36262	0.000139787	0.130111	207761_s_at
cytochrome b-5	8019.07	2359.01	0.294175	-2.44095	0.0207655	0.217804	207843_x_at
adenosine monophosphate deaminase (isoform E)	1624.91	727.669	0.44782	-2.50883	0.0177471	0.205721	207992_s_at
SP110 nuclear body protein	1949.75	909.675	0.46656	-2.88768	0.00713459	0.166635	208012_x_at
hemopoietic cell kinase	1263.22	485.656	0.384457	-2.40043	0.0227843	0.225608	208018_s_at
mannosidase, alpha, class 1A, member 1	1188.48	506.494	0.426169	-2.21619	0.034407	0.262343	208116_s_at
tumor necrosis factor, alpha-induced protein 8	3232.16	1008.98	0.312168	-3.17326	0.00346933	0.148784	208296_x_at
major histocompatibility complex, class II, DR beta 3	25880.2	11380.7	0.439746	-3.31865	0.00238069	0.141775	208306_x_at
SP110 nuclear body protein	673.1	215.613	0.320328	-2.39239	0.0232055	0.227537	208392_x_at
Gardner-Rasheed feline sarcoma viral (v-fgr) oncogene homolog	888	319.913	0.360262	-2.15044	0.0397015	0.276765	208438_s_at
complement component 1, s subcomponent	14549.7	4183.22	0.287513	-2.16528	0.0384467	0.273016	208747_s_at
lymphocyte cytosolic protein 1 (L-plastin)	3521.17	1111.28	0.3156	-3.23943	0.00292502	0.147312	208885_at
major histocompatibility complex, class II, DR alpha	23578.8	10301.3	0.436889	-2.94923	0.00612155	0.160753	208894_at
platelet/endothelial cell adhesion molecule (CD31 antigen)	3227.11	1342.26	0.415931	-3.31037	0.00243268	0.141846	208981_at
platelet/endothelial cell adhesion molecule (CD31 antigen)	6043.82	2188.21	0.362057	-3.36442	0.00211201	0.141162	208982_at
platelet/endothelial cell adhesion molecule (CD31 antigen)	1620.21	801.769	0.494856	-2.67827	0.0118893	0.18686	208983_s_at
uncoupling protein 2 (mitochondrial, proton carrier)	5444.35	1856.72	0.341037	-2.52046	0.0172727	0.204466	208998_at
coronin, actin binding protein, 1A	2626.26	452.556	0.17232	-3.33021	0.00230988	0.142278	209083_at
immunoglobulin lambda joining 3	34697.6	13049.5	0.376092	-2.36298	0.0248074	0.233583	209138_x_at
major histocompatibility complex, class II, DR beta 1	23498.1	9958.44	0.423799	-3.3319	0.00229968	0.142699	209312_x_at
HBS1-like (S. cerevisiae)	448.856	212.238	0.472841	-2.42959	0.021314	0.219706	209315_at
cytochrome b-5	8996.76	2757.36	0.306484	-2.38066	0.0238328	0.22992	209366_x_at
immunoglobulin heavy constant mu	6338.99	1648.19	0.260008	-2.1336	0.0411693	0.2782	209374_s_at
chitinase 3-like 1 (cartilage glycoprotein-39)	3288.85	1082.8	0.329234	-2.0808	0.0460882	0.291529	209395_at
chitinase 3-like 1 (cartilage glycoprotein-39)	2197.19	757.406	0.344715	-2.16323	0.0386176	0.273226	209396_s_at
ectonucleoside triphosphate diphosphohydrolase 1	1615.02	738.688	0.457386	-2.53533	0.0166825	0.202438	209473_at
major histocompatibility complex, class II, DQ beta 1	4227.32	503.006	0.118989	-2.13893	0.0406991	0.278013	209480_at
Rac/Cdc42 guanine nucleotide exchange factor (GEF) 6	2804.26	914.144	0.325984	-2.39409	0.0231156	0.226921	209539_at
CD36 antigen (collagen type I receptor, thrombospondin receptor)	3059.11	766.656	0.250614	-2.07559	0.0466014	0.293225	209555_s_at
pleckstrin homology, Sec7 and coiled-coil domains, binding protein	1752.38	360.4	0.205663	-3.99021	0.000392254	0.131437	209606_at
alcohol dehydrogenase IB (class I), beta polypeptide	6349.3	499.562	0.0786799	-2.33756	0.0262727	0.237931	209613_s_at
CD74 antigen (invariant polypeptide of major histocompatibility complex, class II antigen-associated)	17058.8	7451.68	0.436822	-2.55982	0.0157515	0.198521	209619_at
T cell receptor alpha locus	1188.86	448.4	0.377169	-2.05644	0.0485292	0.297678	209670_at
chemokine (C-X-C motif) ligand 12 (stromal cell-derived factor 1)	7416.55	1891.26	0.255006	-2.58768	0.0147509	0.194902	209687_at
aldo-keto reductase family 1, member C1 (dihydrodiol dehydrogenase 1; 20-alpha (3-alpha)-hydroxysteroid dehydrogenase)	4626.96	897.163	0.193899	-2.48289	0.0188495	0.209604	209699_x_at
C-type (calcium dependent, carbohydrate-recognition domain) lectin, superfamily member 2 (activation-induced)	4716.93	2276.45	0.482613	-2.62422	0.0135273	0.190131	209732_at
KIAA0922 protein	1089.79	443.281	0.406757	-2.58848	0.0147229	0.195046	209760_at
SP110 nuclear body protein	1485.72	716.931	0.482548	-2.66159	0.012374	0.187106	209762_x_at
CD69 antigen (p60, early T-cell activation antigen)	2962.89	195.387	0.0659448	-2.10119	0.0441298	0.286496	209795_at
chromosome 9 open reading frame 26 (NF-HEV)	1468.46	389.656	0.26535	-2.15479	0.0393299	0.27555	209821_at
major histocompatibility complex, class II, DQ beta 1	3004.29	964.5	0.321041	-2.15974	0.0389105	0.273987	209823_x_at
interleukin 16 (lymphocyte chemoattractant factor)	755.031	252.506	0.334432	-2.67039	0.012116	0.186917	209827_s_at
chromosome 6 open reading frame 32	1098.72	337.881	0.307523	-2.06028	0.0481365	0.297374	209829_at
adrenergic, alpha-2A-, receptor	559.719	167.544	0.299336	-3.33908	0.00225695	0.14287	209869_at
selectin P ligand	1017.95	430.812	0.423216	-2.59091	0.0146387	0.195268	209879_at
leptin receptor	3418.75	734.944	0.214974	-2.59108	0.0146328	0.195293	209894_at
intersectin 2	4925.04	2450.09	0.497477	-3.49568	0.00149383	0.134077	209898_x_at
allograft inflammatory factor 1	2843.24	948.856	0.333724	-2.09721	0.0445066	0.287605	209901_x_at
hepatocyte growth factor (hepapoietin A; scatter factor)	679.062	225.194	0.331624	-2.24395	0.0323691	0.256453	209960_at
suppressor of cytokine signaling 1	286.469	137.481	0.479917	-3.3485	0.00220195	0.141528	210001_s_at
carnitine palmitoyltransferase 1B (muscle)	740.556	340.981	0.460439	-2.7524	0.00994191	0.180007	210069_at
chemokine (C-C motif) ligand 19	2710.88	519.763	0.191732	-2.2589	0.0313165	0.252572	210072_at
leukocyte immunoglobulin-like receptor, subfamily B (with TM and ITIM domains), member 2	744.125	131.919	0.17728	-2.23335	0.0331338	0.259404	210146_x_at
granzyme B (granzyme 2, cytotoxic T-lymphocyte-associated serine esterase 1)	679.475	205.7	0.302734	-2.86534	0.00753985	0.168131	210164_at
splicing factor 1	696.7	339.637	0.487495	-2.67534	0.0119732	0.186661	210172_at
tumor necrosis factor, alpha-induced protein 8	3645.56	1099.8	0.301682	-3.10015	0.00418289	0.149531	210260_s_at
G protein-coupled receptor 18	1058.56	132.162	0.124851	-2.04255	0.049971	0.301012	210279_at
B-cell CLL/lymphoma 11A (zinc finger protein)	791.825	307.881	0.388825	-2.11355	0.0429789	0.282898	210347_s_at
purinergic receptor P2X, ligand-gated ion channel, 5	1155.12	229.15	0.198377	-2.16055	0.0388422	0.274044	210448_s_at
major histocompatibility complex, class I-related	276.425	123.537	0.446911	-3.48511	0.00153631	0.13406	210528_at
cytidine monophosphate-N-acetylneuraminic acid hydroxylase (CMP-N-acetylneuraminate monooxygenase)	373.663	166.338	0.445154	-2.39805	0.0229082	0.226033	210571_s_at
leukocyte specific transcript 1	744.481	302.212	0.405937	-2.92535	0.00649736	0.162635	210629_x_at
leukocyte-associated Ig-like receptor 1	1632.19	709.275	0.434553	-2.13603	0.0409544	0.278244	210644_s_at
210915_x_at	2378.1	473.275	0.199014	-2.5569	0.0158602	0.199191	210915_x_at
major histocompatibility complex, class II, DR alpha	18387.7	7709.57	0.419279	-3.07475	0.00446208	0.152153	210982_s_at
T cell receptor gamma variable 9	468.831	135	0.28795	-2.93345	0.00636749	0.161801	211144_x_at
IL2-inducible T-cell kinase	590.6	184.381	0.312193	-2.34223	0.0259979	0.237238	211339_s_at
leptin receptor	712.394	195.019	0.273751	-2.08377	0.0457983	0.291013	211354_s_at
leptin receptor	959.694	228.669	0.238273	-2.28389	0.0296267	0.249013	211355_x_at
leptin receptor	964	251.037	0.260412	-2.15268	0.0395097	0.276118	211356_x_at
leukocyte specific transcript 1	656.663	275.5	0.419546	-3.16578	0.00353655	0.147636	211581_x_at
leukocyte specific transcript 1	1003	321.863	0.3209	-3.3374	0.00226687	0.142422	211582_x_at
homeodomain-only protein	3945.93	1008.34	0.25554	-2.37024	0.0244029	0.231947	211597_s_at
major histocompatibility complex, class II, DQ beta 1	5253.21	1654.59	0.314968	-2.2746	0.0302449	0.250522	211654_x_at
major histocompatibility complex, class II, DQ beta 1	3622.1	1131.86	0.312486	-2.43165	0.0212135	0.219029	211656_x_at
flavin containing monooxygenase 2	1140.58	179.5	0.157376	-3.07814	0.00442373	0.1525	211726_s_at
Fc fragment of IgE, high affinity I, receptor for; alpha polypeptide	1055.85	127.275	0.120543	-2.61329	0.0138831	0.192018	211734_s_at
ecotropic viral integration site 2B	3202.57	765.181	0.238927	-4.01549	0.000365925	0.131372	211742_s_at
prostaglandin D2 synthase 21kDa (brain)	5224.09	836.781	0.160177	-3.11585	0.00401878	0.149182	211748_x_at
FYN binding protein (FYB-120/130)	1400.31	326.575	0.233216	-3.64495	0.00100272	0.12663	211795_s_at
211796_s_at	2596.34	482.25	0.185742	-2.5432	0.0163782	0.20137	211796_s_at
catalase	4441.3	1430.57	0.322106	-2.22406	0.0338181	0.26078	211922_s_at
major histocompatibility complex, class II, DP alpha 1	27298.2	11039.5	0.404402	-4.12622	0.000269625	0.130307	211990_at
major histocompatibility complex, class II, DP alpha 1	9152.35	3587.95	0.392025	-3.12746	0.00390136	0.149459	211991_s_at
prostaglandin D2 synthase 21kDa (brain)	4334.86	817.612	0.188614	-2.99083	0.00551562	0.157515	212187_x_at
interleukin 6 signal transducer (gp130, oncostatin M receptor)	11166	5565.33	0.49842	-3.41861	0.00183158	0.139062	212195_at
putative translation initiation factor	538.362	239.613	0.445077	-2.28334	0.0296628	0.249149	212225_at
phosphoinositide-3-kinase, regulatory subunit, polypeptide 1 (p85 alpha)	2082.12	1039.09	0.499053	-2.13403	0.0411308	0.27809	212240_s_at
formin binding protein 1	2728.16	1273.2	0.466688	-2.65726	0.0125028	0.187364	212288_at
sortilin-related receptor, L(DLR class) A repeats-containing	4569.69	1416.1	0.30989	-2.72947	0.0105098	0.182783	212560_at
protein tyrosine phosphatase, receptor type, C	4814.84	742.869	0.154287	-2.97999	0.00566785	0.158441	212587_s_at
protein tyrosine phosphatase, receptor type, C	6807.16	1367.76	0.20093	-3.83934	0.000592643	0.126218	212588_at
immunoglobulin J polypeptide, linker protein for immunoglobulin alpha and mu polypeptides	11789.2	3105.03	0.263378	-2.68389	0.0117302	0.185871	212592_at
KIAA1033 protein	3376.79	1395.62	0.413298	-2.07798	0.0463655	0.292179	212794_s_at
minor histocompatibility antigen HA-1	1695.54	501.694	0.295891	-2.85716	0.00769363	0.168569	212873_at
DKFZP434C171 protein	535.444	127.838	0.238751	-4.17946	0.00023267	0.124409	212886_at
KIAA0870 protein	684.269	337.012	0.492515	-2.36032	0.0249574	0.23377	212975_at
major histocompatibility complex, class II, DQ beta 1	6057.07	1856.42	0.306488	-2.91232	0.00671138	0.163434	212998_x_at
allograft inflammatory factor 1	2913.92	864.538	0.296692	-2.75166	0.00995961	0.180068	213095_x_at
ATPase, aminophospholipid transporter (APLT), Class I, type 8A, member 1	2462.2	694.794	0.282184	-2.93521	0.00633962	0.162241	213106_at
dedicator of cytokinesis 2	1064.78	313.506	0.294433	-3.156	0.00362642	0.148914	213160_at
213193_x_at	2597.02	607.206	0.233809	-2.73362	0.0104048	0.182472	213193_x_at
tripartite motif-containing 22	6558.77	1861.1	0.283758	-4.58709	7.46e-05	0.124918	213293_s_at
phospholipase C-like 2	1855.03	619.175	0.333781	-2.17694	0.0374853	0.271404	213309_at
ribosomal protein S11	1755.76	794.069	0.452264	-2.48107	0.0189293	0.20975	213350_at
hypothetical gene CG018	2374.82	1050.03	0.44215	-3.6096	0.00110247	0.124243	213375_s_at
chloride intracellular channel 2	1072.7	356.488	0.332327	-2.73511	0.0103674	0.182198	213415_at
integrin, alpha 4 (antigen CD49D, alpha 4 subunit of VLA-4 receptor)	2312.19	469.594	0.203094	-2.29442	0.0289395	0.247374	213416_at
tenascin XB	724.125	329.869	0.455541	-2.07359	0.0467999	0.294032	213451_x_at
integrin, alpha L (antigen CD11A (p180), lymphocyte function-associated antigen 1; alpha polypeptide)	420.562	151.844	0.361049	-3.97359	0.000410572	0.127384	213475_s_at
similar to bK246H3.1 (immunoglobulin lambda-like polypeptide 1, pre-B-cell specific)	6501.34	2663.46	0.409679	-2.86675	0.00751365	0.168144	213502_x_at
putative lymphocyte G0/G1 switch gene	2195.23	503.225	0.229236	-2.53696	0.0166194	0.20216	213524_s_at
major histocompatibility complex, class II, DP alpha 1	1694.74	626.163	0.369473	-2.88111	0.00725161	0.167654	213537_at
CD3D antigen, delta polypeptide (TiT3 complex)	2461.13	344.55	0.139997	-2.11811	0.0425616	0.281997	213539_at
ribonuclease, RNase A family, k6	2927.57	1003.15	0.342656	-2.79856	0.00888424	0.175665	213566_at
transformer-2 alpha	2358.81	1147.26	0.486373	-3.58986	0.00116229	0.125903	213593_s_at
ras-related C3 botulinum toxin substrate 2 (rho family, small GTP binding protein Rac2)	6669.3	1772.54	0.265776	-2.6672	0.0122092	0.186863	213603_s_at
intercellular adhesion molecule 2	2397.11	786.025	0.327906	-3.33039	0.00230879	0.142561	213620_s_at
myosin IF	1039.92	386.538	0.3717	-2.65608	0.012538	0.187333	213733_at
hypothetical protein DKFZp434P162	7337.2	3646.77	0.497025	-2.62064	0.0136431	0.191117	213737_x_at
LOC387866	1275.12	243.906	0.19128	-2.87309	0.00739677	0.168225	213817_at
TRAF3-interacting Jun N-terminal kinase (JNK)-activating modulator	1776.27	203.144	0.114365	-3.25276	0.00282576	0.145223	213888_s_at
tau tubulin kinase 2	388.825	189.825	0.488202	-2.58567	0.014821	0.195111	213922_at
ADAMTS-like 3	334.262	104.956	0.313993	-2.68624	0.011664	0.185759	213974_at
type 1 tumor necrosis factor receptor shedding aminopeptidase regulator	822.538	290.019	0.35259	-2.90938	0.00676058	0.16368	214012_at
zeta-chain (TCR) associated protein kinase 70kDa	324.75	91.6937	0.282352	-2.97919	0.00567915	0.158229	214032_at
docking protein 2, 56kDa	352.85	170.156	0.482234	-2.34463	0.0258571	0.237159	214054_at
neutrophil cytosolic factor 1 (47kDa, chronic granulomatous disease, autosomal 1)	707.356	123.406	0.174461	-2.68173	0.0117911	0.186367	214084_x_at
glutathione peroxidase 3 (plasma)	3129.43	1074.81	0.343452	-2.66905	0.012155	0.18683	214091_s_at
ELOVL family member 5, elongation of long chain fatty acids (FEN1/Elo2, SUR4/Elo3-like, yeast)	393.163	157.719	0.401154	-2.98177	0.00564255	0.158616	214153_at
leukocyte specific transcript 1	919.925	294.706	0.320359	-3.16579	0.00353649	0.147879	214181_x_at
myotubularin related protein 4	2364.24	1049.59	0.443943	-2.14589	0.0400934	0.277114	214268_s_at
tumor necrosis factor (ligand) superfamily, member 10	1977.71	798.006	0.403501	-2.97962	0.00567313	0.158237	214329_x_at
mitogen-activated protein kinase kinase kinase kinase 1	494.675	152.85	0.308991	-3.1208	0.00396829	0.149069	214339_s_at
arachidonate 5-lipoxygenase	541.119	148.731	0.274859	-2.21848	0.034235	0.261985	214366_s_at
RAS guanyl releasing protein 2 (calcium and DAG-regulated)	490.863	162.731	0.331521	-2.53808	0.0165758	0.201923	214369_s_at
Clone 23705 mRNA sequence	282.613	91.3812	0.323345	-3.2692	0.00270773	0.145713	214405_at
G protein-coupled receptor 65	959.144	305.562	0.318578	-3.50143	0.00147123	0.133478	214467_at
leukocyte specific transcript 1	1199.47	440.094	0.366905	-3.12023	0.00397401	0.148839	214574_x_at
perforin 1 (pore forming protein)	640.756	171.088	0.267009	-2.10821	0.0434733	0.284735	214617_at
immunoglobulin lambda joining 3	30590.5	11493.3	0.375716	-2.58243	0.0149347	0.195686	214677_x_at
hypothetical protein LOC283537	1536.03	562.719	0.366347	-3.19001	0.00332301	0.150199	214719_at
hypothetical protein BC004921	1414.07	636.225	0.449925	-2.23508	0.033008	0.258822	214791_at
H.sapiens mRNA for rearranged Ig kappa light chain variable region (II.60)	11867.5	2714.8	0.228759	-2.12715	0.0417434	0.280121	214836_x_at
integrin, beta-like 1 (with EGF-like repeat domains)	1411.55	355.425	0.251798	-2.13045	0.0414484	0.278961	214927_at
allograft inflammatory factor 1	4801.24	1332.38	0.277506	-3.00762	0.00528752	0.157442	215051_x_at
immunoglobulin lambda constant 2 (Kern-Oz- marker)	39517.4	15055.7	0.380989	-2.3417	0.0260285	0.237087	215121_x_at
CDNA FLJ35626 fis, clone SPLEN2011086	530.794	247.856	0.466954	-3.20588	0.0031899	0.149842	215147_at
solute carrier family 35, member E2	325.244	109.438	0.336478	-3.14385	0.00374117	0.148062	215169_at
major histocompatibility complex, class II, DR beta 3	17763.8	7915.88	0.445618	-2.81327	0.00857012	0.174111	215193_x_at
zinc finger protein 37a (KOX 21)	414.275	194.269	0.468937	-2.27945	0.0299206	0.249563	215358_x_at
MRNA; cDNA DKFZp586J0323 (from clone DKFZp586J0323)	537.475	197.369	0.367215	-2.1267	0.041784	0.280169	215447_at
leukocyte specific transcript 1	793.944	251	0.316143	-3.36843	0.00208991	0.140809	215633_x_at
cytochrome b-5	8349.46	2392.27	0.286518	-2.26091	0.0311779	0.252508	215726_s_at
cytoplasmic FMR1 interacting protein 2	1967.38	976.362	0.496275	-2.12396	0.0420306	0.280475	215785_s_at
T cell receptor gamma variable 9	491.819	119.388	0.242747	-2.81508	0.00853229	0.173905	215806_x_at
hematopoietically expressed homeobox	1443.49	308.212	0.213519	-3.38374	0.00200761	0.139373	215933_s_at
Human unidentified mRNA, partial sequence.	487.288	133.95	0.274889	-2.48884	0.0185912	0.208765	216012_at
phospholipase C-like 2	475.325	220.287	0.463446	-2.08928	0.0452646	0.289599	216218_s_at
leupaxin	2740.93	1124.66	0.410321	-2.3272	0.0268919	0.239993	216250_s_at
cysteinyl leukotriene receptor 1	204.106	70.2938	0.344398	-2.48292	0.0188483	0.209684	216288_at
tenascin XB	689.294	306.844	0.445157	-2.07319	0.046839	0.294131	216333_x_at
aldo-keto reductase family 1, member C1 (dihydrodiol dehydrogenase 1; 20-alpha (3-alpha)-hydroxysteroid dehydrogenase)	5371.46	1043.67	0.1943	-2.38958	0.0233541	0.228371	216594_x_at
hypothetical protein MGC27165	28549.6	6348.31	0.222361	-2.85179	0.00779609	0.1689	217022_s_at
chemokine (C-X-C motif) receptor 4	8875.94	3487.41	0.392906	-2.39894	0.0228617	0.225929	217028_at
major histocompatibility complex, class II, DM alpha	5297.23	1704.21	0.321716	-3.47315	0.00158578	0.13648	217478_s_at
serine/threonine kinase 17b (apoptosis-inducing)	284.906	121.544	0.42661	-2.1855	0.0367941	0.269898	217503_at
complement component (3b/4b) receptor 1, including Knops blood group system	318.556	79.6	0.249877	-2.58934	0.014693	0.194752	217552_x_at
complement component 3	19344.6	4937.56	0.255243	-2.04645	0.049562	0.299914	217767_at
selenoprotein X, 1	1674.67	836.6	0.499561	-2.10109	0.0441392	0.286483	217977_at
stannin	1710.18	765.506	0.447617	-3.40987	0.00187428	0.140604	218032_at
phosphatidylcholine transfer protein	1806.81	884.212	0.489379	-2.60994	0.0139937	0.192383	218676_s_at
immune associated nucleotide 4 like 1 (mouse)	1214.86	461	0.379469	-3.77174	0.00071213	0.123424	218805_at
vav 3 oncogene	2362.51	721.55	0.305417	-2.27467	0.0302405	0.250734	218807_at
Rho GTPase activating protein 15	2277.49	408.719	0.17946	-3.02324	0.00508344	0.155605	218870_at
complement component 1, r subcomponent-like	1734.34	697.219	0.402009	-2.60751	0.0140747	0.192864	218983_at
hypothetical protein FLJ20701	978.712	244.544	0.249863	-3.1888	0.00333341	0.149326	219093_at
pleckstrin homology, Sec7 and coiled-coil domains 4	739.056	283.044	0.38298	-2.9321	0.00638896	0.161856	219183_s_at
immunity associated protein 4	1499.41	544.781	0.36333	-3.10499	0.00413163	0.149399	219243_at
cat eye syndrome chromosome region, candidate 1	2060.38	644.456	0.312786	-3.07117	0.00450283	0.152302	219505_at
BMP2 inducible kinase	1427.22	444.744	0.311614	-2.74089	0.0102232	0.181954	219546_at
ELL associated factor 2	951.669	324	0.340455	-2.35937	0.0250106	0.234094	219551_at
chromosome 14 open reading frame 139	2893.95	905.925	0.313041	-2.4886	0.0186015	0.208694	219563_at
membrane-spanning 4-domains, subfamily A, member 6A	3508.33	1345.78	0.383594	-2.93416	0.00635621	0.16217	219666_at
hypothetical protein FLJ22573	582.712	255.35	0.438209	-2.82677	0.00829108	0.172343	219690_at
hypothetical protein FLJ20174	694.688	147.556	0.212407	-2.52473	0.0171015	0.203879	219734_at
human immune associated nucleotide 2	1992.3	573.987	0.288103	-3.1691	0.00350657	0.149362	219777_at
stromal antigen 3	402.425	102.894	0.255684	-3.7836	0.000689589	0.122908	219812_at
hypothetical protein FLJ23506	368.712	164.175	0.445266	-2.57389	0.0152384	0.196086	219849_at
activating transcription factor 7 interacting protein 2	1007.48	281.169	0.279083	-2.85961	0.00764728	0.168878	219870_at
frequently rearranged in advanced T-cell lymphomas	472.731	233.906	0.494798	-3.20279	0.00321541	0.149089	219889_at
purinergic receptor P2Y, G-protein coupled, 13	498.431	106.675	0.214021	-3.34557	0.00221895	0.141894	220005_at
toll-like receptor 7	973.019	201.912	0.207511	-2.07662	0.0464995	0.292657	220146_at
SAM domain, SH3 domain and nuclear localisation signals, 1	2057.59	688.769	0.334746	-3.50925	0.00144096	0.132163	220330_s_at
ATPase, Class I, type 8B, member 4	658.513	144.519	0.219462	-2.11929	0.0424541	0.28173	220416_at
very large inducible GTPase 1	809.8	176.35	0.21777	-2.64699	0.0128134	0.187654	220577_at
220702_at	389.069	190.062	0.488506	-2.11482	0.0428627	0.282799	220702_at
family with sequence similarity 31, member C	454.894	175.694	0.38623	-3.55363	0.00128038	0.131874	221080_s_at
hypothetical protein FLJ22457	1270.61	451.413	0.355272	-3.11018	0.0040773	0.149586	221081_s_at
C/EBP-induced protein	2347.94	647.481	0.275765	-2.19983	0.0356616	0.266017	221249_s_at
major histocompatibility complex, class II, DR beta 3	2275.05	265.663	0.116772	-2.32738	0.0268811	0.240067	221491_x_at
Williams-Beuren syndrome chromosome region 5	1085.79	429.75	0.395793	-2.40911	0.0223374	0.224185	221581_s_at
immunoglobulin kappa constant	35342.1	16121.2	0.456147	-2.19257	0.0362315	0.267883	221651_x_at
PYD and CARD domain containing	1522.26	718.013	0.471675	-3.10179	0.00416543	0.149545	221666_s_at
similar to immunoglobulin kappa light chain variable region O11	35292.9	15934.1	0.451483	-2.22746	0.0335661	0.260275	221671_x_at
X (inactive)-specific transcript	8981.92	2981.16	0.331907	-2.20272	0.0354371	0.265366	221728_x_at
tensin	5865.4	2204.12	0.375783	-2.64738	0.0128015	0.187808	221748_s_at
mannosidase, alpha, class 1A, member 1	5967.5	2261.04	0.378893	-3.33342	0.00229058	0.142486	221760_at
protein tyrosine phosphatase, receptor type, E	1785.01	788.275	0.441609	-2.48824	0.018617	0.208589	221840_at
cylindromatosis (turban tumor syndrome)	1131.33	546.956	0.483465	-2.87191	0.00741845	0.167958	221903_s_at
cylindromatosis (turban tumor syndrome)	718.1	344.938	0.480347	-3.25541	0.00280639	0.14482	221905_at
guanylate cyclase 1, soluble, alpha 3	2694.03	856.4	0.317889	-2.5894	0.0146911	0.194829	221942_s_at
interleukin 27 receptor, alpha	514.056	216.081	0.420346	-3.09425	0.00424617	0.150297	222062_at
D-aspartate oxidase	269.844	133.706	0.495495	-2.19955	0.0356837	0.266024	222134_at
222378_at	247.075	77.0125	0.311697	-2.75968	0.00976745	0.178911	222378_at
CDW52 antigen (CAMPATH-1 antigen)	4888.19	668.275	0.136712	-2.52712	0.0170061	0.203418	34210_at
lymphoid-restricted membrane protein	1420.49	193.481	0.136207	-2.31552	0.027606	0.243001	35974_at
inter-alpha (globulin) inhibitor H4 (plasma Kallikrein-sensitive glycoprotein)	373.994	107.912	0.288541	-2.08478	0.0457004	0.290759	37201_at
Rho GTPase activating protein 25	941.525	228.544	0.242738	-3.02191	0.00510057	0.15575	38149_at
Wiskott-Aldrich syndrome (eczema-thrombocytopenia)	2021.35	945.719	0.467865	-2.59077	0.0146434	0.195227	38964_r_at
cylindromatosis (turban tumor syndrome)	965.325	405.519	0.420085	-3.64277	0.00100861	0.126737	39582_at
transcription factor EB	601.5	280.725	0.466708	-2.34714	0.0257113	0.236426	50221_at
solute carrier family 24 (sodium/potassium/calcium exchanger), member 3	523.669	175.056	0.334288	-2.48112	0.0189271	0.209818	57588_at
BMP2 inducible kinase	1419.01	464.337	0.327227	-2.72559	0.010609	0.183115	59644_at
immune associated nucleotide 4 like 1 (mouse)	1246.38	531.356	0.426321	-3.85597	0.000566383	0.125963	64064_at
